# Supplementary material for: Separated Sexes, Shared Consequences: Disentangling Predictors of Genetic Diversity in Dioecious Angiosperms
Source: Ecol Evol. 2026 May 10;16(5):e73459. doi: 10.1002/ece3.73459 (PMC13158526; doi:10.1002/ece3.73459)
Supplement: Supplementary file 2 — Data S1: ece373459‐sup‐0002‐supinfo.xlsx. [file ECE3-16-e73459-s002.xlsx]

## Sheet: dataset
UID	ID	title	journal	year	Reference	phylum	class	order	family	genus	author_fam	species	distribution	endemism	growth_form	pol_agent	pol_mode	disp_agent	disp_mode	rep_mode	threat_stat	cons_stat	pop_size	sample_size	marker_type	marker	Populations	loci	He
1	2	A multidisciplinary approach to inform assisted migration of the restricted rainforest tree, {Fontainea} rostrata	PLoS ONE	2019	Conroy et al., 2019	Tracheophyta	Magnoliopsida	Malpighiales	Euphorbiaceae	Fontainea	Euphorbiaceae	Fontainea_rostrata	restricted	endemic	tree	insects	biotic	gravity;water	abiotic	dioecious	Threatened	VU		23	Multialelicos (codominantes)	SSR	9	12	0.348
2	2	A multidisciplinary approach to inform assisted migration of the restricted rainforest tree, {Fontainea} rostrata	PLoS ONE	2019	Conroy et al., 2019	Tracheophyta	Magnoliopsida	Malpighiales	Euphorbiaceae	Fontainea	Euphorbiaceae	Fontainea_rostrata	restricted	endemic	tree	insects	biotic	gravity;water	abiotic	dioecious	Threatened	VU		21	Multialelicos (codominantes)	SSR	9	12	0.396
3	2	A multidisciplinary approach to inform assisted migration of the restricted rainforest tree, {Fontainea} rostrata	PLoS ONE	2019	Conroy et al., 2019	Tracheophyta	Magnoliopsida	Malpighiales	Euphorbiaceae	Fontainea	Euphorbiaceae	Fontainea_rostrata	restricted	endemic	tree	insects	biotic	gravity;water	abiotic	dioecious	Threatened	VU		24	Multialelicos (codominantes)	SSR	9	12	0.398
4	2	A multidisciplinary approach to inform assisted migration of the restricted rainforest tree, {Fontainea} rostrata	PLoS ONE	2019	Conroy et al., 2019	Tracheophyta	Magnoliopsida	Malpighiales	Euphorbiaceae	Fontainea	Euphorbiaceae	Fontainea_rostrata	restricted	endemic	tree	insects	biotic	gravity;water	abiotic	dioecious	Threatened	VU		20	Multialelicos (codominantes)	SSR	9	12	0.333
5	2	A multidisciplinary approach to inform assisted migration of the restricted rainforest tree, {Fontainea} rostrata	PLoS ONE	2019	Conroy et al., 2019	Tracheophyta	Magnoliopsida	Malpighiales	Euphorbiaceae	Fontainea	Euphorbiaceae	Fontainea_rostrata	restricted	endemic	tree	insects	biotic	gravity;water	abiotic	dioecious	Threatened	VU		22	Multialelicos (codominantes)	SSR	9	12	0.426
6	2	A multidisciplinary approach to inform assisted migration of the restricted rainforest tree, {Fontainea} rostrata	PLoS ONE	2019	Conroy et al., 2019	Tracheophyta	Magnoliopsida	Malpighiales	Euphorbiaceae	Fontainea	Euphorbiaceae	Fontainea_rostrata	restricted	endemic	tree	insects	biotic	gravity;water	abiotic	dioecious	Threatened	VU		26	Multialelicos (codominantes)	SSR	9	12	0.358
7	2	A multidisciplinary approach to inform assisted migration of the restricted rainforest tree, {Fontainea} rostrata	PLoS ONE	2019	Conroy et al., 2019	Tracheophyta	Magnoliopsida	Malpighiales	Euphorbiaceae	Fontainea	Euphorbiaceae	Fontainea_rostrata	restricted	endemic	tree	insects	biotic	gravity;water	abiotic	dioecious	Threatened	VU		29	Multialelicos (codominantes)	SSR	9	12	0.354
8	2	A multidisciplinary approach to inform assisted migration of the restricted rainforest tree, {Fontainea} rostrata	PLoS ONE	2019	Conroy et al., 2019	Tracheophyta	Magnoliopsida	Malpighiales	Euphorbiaceae	Fontainea	Euphorbiaceae	Fontainea_rostrata	restricted	endemic	tree	insects	biotic	gravity;water	abiotic	dioecious	Threatened	VU		24	Multialelicos (codominantes)	SSR	9	12	0.307
9	2	A multidisciplinary approach to inform assisted migration of the restricted rainforest tree, {Fontainea} rostrata	PLoS ONE	2019	Conroy et al., 2019	Tracheophyta	Magnoliopsida	Malpighiales	Euphorbiaceae	Fontainea	Euphorbiaceae	Fontainea_rostrata	restricted	endemic	tree	insects	biotic	gravity;water	abiotic	dioecious	Threatened	VU		22	Multialelicos (codominantes)	SSR	9	12	0.324
10	4	AFLP and ISSR analysis reveals high genetic variation andinter-population differentiation in fragmented populations of theendangered <i>Litsea szemaois</i> (Lauraceae) from Southwest China	PLANT SYSTEMATICS AND EVOLUTION	2008	Ci et al., 2008	Tracheophyta	Magnoliopsida	Laurales	Lauraceae	Litsea	Lauraceae	Litsea_szemaois	restricted	endemic	tree	insects	biotic	gravity; animals	abiotic/biotic	dioecious	Threatened	EN	17	16	Bialelicos (dominantes)	AFLP	8	164	0.1528
11	4	AFLP and ISSR analysis reveals high genetic variation andinter-population differentiation in fragmented populations of theendangered <i>Litsea szemaois</i> (Lauraceae) from Southwest China	PLANT SYSTEMATICS AND EVOLUTION	2008	Ci et al., 2008	Tracheophyta	Magnoliopsida	Laurales	Lauraceae	Litsea	Lauraceae	Litsea_szemaois	restricted	endemic	tree	insects	biotic	gravity; animals	abiotic/biotic	dioecious	Threatened	EN	19	11	Bialelicos (dominantes)	AFLP	8	164	0.2039
12	4	AFLP and ISSR analysis reveals high genetic variation andinter-population differentiation in fragmented populations of theendangered <i>Litsea szemaois</i> (Lauraceae) from Southwest China	PLANT SYSTEMATICS AND EVOLUTION	2008	Ci et al., 2008	Tracheophyta	Magnoliopsida	Laurales	Lauraceae	Litsea	Lauraceae	Litsea_szemaois	restricted	endemic	tree	insects	biotic	gravity; animals	abiotic/biotic	dioecious	Threatened	EN	29	24	Bialelicos (dominantes)	AFLP	8	164	0.1715
13	4	AFLP and ISSR analysis reveals high genetic variation andinter-population differentiation in fragmented populations of theendangered <i>Litsea szemaois</i> (Lauraceae) from Southwest China	PLANT SYSTEMATICS AND EVOLUTION	2008	Ci et al., 2008	Tracheophyta	Magnoliopsida	Laurales	Lauraceae	Litsea	Lauraceae	Litsea_szemaois	restricted	endemic	tree	insects	biotic	gravity; animals	abiotic/biotic	dioecious	Threatened	EN	8	6	Bialelicos (dominantes)	AFLP	8	164	0.1648
14	4	AFLP and ISSR analysis reveals high genetic variation andinter-population differentiation in fragmented populations of theendangered <i>Litsea szemaois</i> (Lauraceae) from Southwest China	PLANT SYSTEMATICS AND EVOLUTION	2008	Ci et al., 2008	Tracheophyta	Magnoliopsida	Laurales	Lauraceae	Litsea	Lauraceae	Litsea_szemaois	restricted	endemic	tree	insects	biotic	gravity; animals	abiotic/biotic	dioecious	Threatened	EN	41	31	Bialelicos (dominantes)	AFLP	8	164	0.1584
15	4	AFLP and ISSR analysis reveals high genetic variation andinter-population differentiation in fragmented populations of theendangered <i>Litsea szemaois</i> (Lauraceae) from Southwest China	PLANT SYSTEMATICS AND EVOLUTION	2008	Ci et al., 2008	Tracheophyta	Magnoliopsida	Laurales	Lauraceae	Litsea	Lauraceae	Litsea_szemaois	restricted	endemic	tree	insects	biotic	gravity; animals	abiotic/biotic	dioecious	Threatened	EN	7	5	Bialelicos (dominantes)	AFLP	8	164	0.1755
16	4	AFLP and ISSR analysis reveals high genetic variation andinter-population differentiation in fragmented populations of theendangered <i>Litsea szemaois</i> (Lauraceae) from Southwest China	PLANT SYSTEMATICS AND EVOLUTION	2008	Ci et al., 2008	Tracheophyta	Magnoliopsida	Laurales	Lauraceae	Litsea	Lauraceae	Litsea_szemaois	restricted	endemic	tree	insects	biotic	gravity; animals	abiotic/biotic	dioecious	Threatened	EN	8	6	Bialelicos (dominantes)	AFLP	8	164	0.1583
17	4	AFLP and ISSR analysis reveals high genetic variation andinter-population differentiation in fragmented populations of theendangered <i>Litsea szemaois</i> (Lauraceae) from Southwest China	PLANT SYSTEMATICS AND EVOLUTION	2008	Ci et al., 2008	Tracheophyta	Magnoliopsida	Laurales	Lauraceae	Litsea	Lauraceae	Litsea_szemaois	restricted	endemic	tree	insects	biotic	gravity; animals	abiotic/biotic	dioecious	Threatened	EN	4	4	Bialelicos (dominantes)	AFLP	8	164	0.1526
18	5	Allozyme diversity and genetic structure in {Korean} populations of {Eurya} emaginata({Theaceae})	Japanese Journal of Genetics	1995	Chung and Kang, 1995	Tracheophyta	Magnoliopsida	Ericales	Pentaphylacaceae	Eurya	Theacea	Eurya_emarginata	widespread	Not endemic	shrub	insects	biotic	gravity	abiotic	dioecious	Not threatened	UN		50	Multialelicos (codominantes)	Allozymes	6	14	0.287
19	5	Allozyme diversity and genetic structure in {Korean} populations of {Eurya} emaginata({Theaceae})	Japanese Journal of Genetics	1995	Chung and Kang, 1995	Tracheophyta	Magnoliopsida	Ericales	Pentaphylacaceae	Eurya	Theacea	Eurya_emarginata	widespread	Not endemic	shrub	insects	biotic	gravity	abiotic	dioecious	Not threatened	UN		50	Multialelicos (codominantes)	Allozymes	6	14	0.313
20	5	Allozyme diversity and genetic structure in {Korean} populations of {Eurya} emaginata({Theaceae})	Japanese Journal of Genetics	1995	Chung and Kang, 1995	Tracheophyta	Magnoliopsida	Ericales	Pentaphylacaceae	Eurya	Theacea	Eurya_emarginata	widespread	Not endemic	shrub	insects	biotic	gravity	abiotic	dioecious	Not threatened	UN		50	Multialelicos (codominantes)	Allozymes	6	14	0.289
21	5	Allozyme diversity and genetic structure in {Korean} populations of {Eurya} emaginata({Theaceae})	Japanese Journal of Genetics	1995	Chung and Kang, 1995	Tracheophyta	Magnoliopsida	Ericales	Pentaphylacaceae	Eurya	Theacea	Eurya_emarginata	widespread	Not endemic	shrub	insects	biotic	gravity	abiotic	dioecious	Not threatened	UN		50	Multialelicos (codominantes)	Allozymes	6	14	0.354
22	5	Allozyme diversity and genetic structure in {Korean} populations of {Eurya} emaginata({Theaceae})	Japanese Journal of Genetics	1995	Chung and Kang, 1995	Tracheophyta	Magnoliopsida	Ericales	Pentaphylacaceae	Eurya	Theacea	Eurya_emarginata	widespread	Not endemic	shrub	insects	biotic	gravity	abiotic	dioecious	Not threatened	UN		50	Multialelicos (codominantes)	Allozymes	6	14	0.296
23	5	Allozyme diversity and genetic structure in {Korean} populations of {Eurya} emaginata({Theaceae})	Japanese Journal of Genetics	1995	Chung and Kang, 1995	Tracheophyta	Magnoliopsida	Ericales	Pentaphylacaceae	Eurya	Theacea	Eurya_emarginata	widespread	Not endemic	shrub	insects	biotic	gravity	abiotic	dioecious	Not threatened	UN		50	Multialelicos (codominantes)	Allozymes	6	14	0.24
28	7	Analysis of genetic diversity in the endangered tropical tree species {Hagenia} abyssinica using {ISSR} markers	Genetic Resources and Crop Evolution	2007	Feyissa et al., 2007	Tracheophyta	Magnoliopsida	Rosales	Rosaceae	Hagenia	Rosaceae	Hagenia_abyssinica	restricted	endemic	tree	wind	abiotic	wind; water	abiotic	dioecious	Not threatened	LC		10	Bialelicos (dominantes)	ISSR	10	84	0.35
29	7	Analysis of genetic diversity in the endangered tropical tree species {Hagenia} abyssinica using {ISSR} markers	Genetic Resources and Crop Evolution	2007	Feyissa et al., 2007	Tracheophyta	Magnoliopsida	Rosales	Rosaceae	Hagenia	Rosaceae	Hagenia_abyssinica	restricted	endemic	tree	wind	abiotic	wind; water	abiotic	dioecious	Not threatened	LC		10	Bialelicos (dominantes)	ISSR	10	84	0.28
30	7	Analysis of genetic diversity in the endangered tropical tree species {Hagenia} abyssinica using {ISSR} markers	Genetic Resources and Crop Evolution	2007	Feyissa et al., 2007	Tracheophyta	Magnoliopsida	Rosales	Rosaceae	Hagenia	Rosaceae	Hagenia_abyssinica	restricted	endemic	tree	wind	abiotic	wind; water	abiotic	dioecious	Not threatened	LC		10	Bialelicos (dominantes)	ISSR	10	84	0.3
31	7	Analysis of genetic diversity in the endangered tropical tree species {Hagenia} abyssinica using {ISSR} markers	Genetic Resources and Crop Evolution	2007	Feyissa et al., 2007	Tracheophyta	Magnoliopsida	Rosales	Rosaceae	Hagenia	Rosaceae	Hagenia_abyssinica	restricted	endemic	tree	wind	abiotic	wind; water	abiotic	dioecious	Not threatened	LC		10	Bialelicos (dominantes)	ISSR	10	84	0.31
32	7	Analysis of genetic diversity in the endangered tropical tree species {Hagenia} abyssinica using {ISSR} markers	Genetic Resources and Crop Evolution	2007	Feyissa et al., 2007	Tracheophyta	Magnoliopsida	Rosales	Rosaceae	Hagenia	Rosaceae	Hagenia_abyssinica	restricted	endemic	tree	wind	abiotic	wind; water	abiotic	dioecious	Not threatened	LC		10	Bialelicos (dominantes)	ISSR	10	84	0.31
33	7	Analysis of genetic diversity in the endangered tropical tree species {Hagenia} abyssinica using {ISSR} markers	Genetic Resources and Crop Evolution	2007	Feyissa et al., 2007	Tracheophyta	Magnoliopsida	Rosales	Rosaceae	Hagenia	Rosaceae	Hagenia_abyssinica	restricted	endemic	tree	wind	abiotic	wind; water	abiotic	dioecious	Not threatened	LC		10	Bialelicos (dominantes)	ISSR	10	84	0.3
34	7	Analysis of genetic diversity in the endangered tropical tree species {Hagenia} abyssinica using {ISSR} markers	Genetic Resources and Crop Evolution	2007	Feyissa et al., 2007	Tracheophyta	Magnoliopsida	Rosales	Rosaceae	Hagenia	Rosaceae	Hagenia_abyssinica	restricted	endemic	tree	wind	abiotic	wind; water	abiotic	dioecious	Not threatened	LC		10	Bialelicos (dominantes)	ISSR	10	84	0.21
35	7	Analysis of genetic diversity in the endangered tropical tree species {Hagenia} abyssinica using {ISSR} markers	Genetic Resources and Crop Evolution	2007	Feyissa et al., 2007	Tracheophyta	Magnoliopsida	Rosales	Rosaceae	Hagenia	Rosaceae	Hagenia_abyssinica	restricted	endemic	tree	wind	abiotic	wind; water	abiotic	dioecious	Not threatened	LC		10	Bialelicos (dominantes)	ISSR	10	84	0.26
36	7	Analysis of genetic diversity in the endangered tropical tree species {Hagenia} abyssinica using {ISSR} markers	Genetic Resources and Crop Evolution	2007	Feyissa et al., 2007	Tracheophyta	Magnoliopsida	Rosales	Rosaceae	Hagenia	Rosaceae	Hagenia_abyssinica	restricted	endemic	tree	wind	abiotic	wind; water	abiotic	dioecious	Not threatened	LC		10	Bialelicos (dominantes)	ISSR	10	84	0.29
37	7	Analysis of genetic diversity in the endangered tropical tree species {Hagenia} abyssinica using {ISSR} markers	Genetic Resources and Crop Evolution	2007	Feyissa et al., 2007	Tracheophyta	Magnoliopsida	Rosales	Rosaceae	Hagenia	Rosaceae	Hagenia_abyssinica	restricted	endemic	tree	wind	abiotic	wind; water	abiotic	dioecious	Not threatened	LC		10	Bialelicos (dominantes)	ISSR	10	84	0.28
42	10	Bases for genetic conservation of {Freziera} atlantica, an endangered wood species and endemic to the {Atlantic} {Forest} hotspot	Trees - Structure and Function	2022	Zorzanelli et al., 2022	Tracheophyta	Magnoliopsida	Ericales	Pentaphylacaceae	Freziera	Pentaphylacaceae	Freziera_atlantica	restricted	endemic	tree	insects	biotic	birds	biotic	dioecious	Threatened	CR		44	Bialelicos (dominantes)	ISSR	1	12	0.2513
44	17	Clonal Diversity and Fine-Scale Genetic Structure of a Keystone Species:<i>Ilex aquifolium</i>	FORESTS	2022	Vega et al., 2022	Tracheophyta	Magnoliopsida	Aquifoliales	Aquifoliaceae	Ilex	Aquifoliaceae	Ilex_aquifolium	widespread	Not endemic	tree	insects	biotic	birds; animals	biotic	asexual dioecious	Not threatened	LC		96	Multialelicos (codominantes)	SSR	2	7	0.54
45	17	Clonal Diversity and Fine-Scale Genetic Structure of a Keystone Species:<i>Ilex aquifolium</i>	FORESTS	2022	Vega et al., 2022	Tracheophyta	Magnoliopsida	Aquifoliales	Aquifoliaceae	Ilex	Aquifoliaceae	Ilex_aquifolium	widespread	Not endemic	tree	insects	biotic	birds; animals	biotic	asexual dioecious	Not threatened	LC		45	Multialelicos (codominantes)	SSR	2	7	0.481
49	22	Comparative population genetic structure in a plant-pollinator/seed predator system	MOLECULAR ECOLOGY	2011	Magalhaes et al., 2011	Tracheophyta	Magnoliopsida	Caryophyllales	Caryophyllaceae	Silene	Caryophyllaceae	Silene_latifolia	widespread	Not endemic	non_woody	insects	biotic	gravity	abiotic	dioecious	Not threatened	UN	medium (50-80)	20	Multialelicos (codominantes)	SSR	9	9	0.719
50	22	Comparative population genetic structure in a plant-pollinator/seed predator system	MOLECULAR ECOLOGY	2011	Magalhaes et al., 2011	Tracheophyta	Magnoliopsida	Caryophyllales	Caryophyllaceae	Silene	Caryophyllaceae	Silene_latifolia	widespread	Not endemic	non_woody	insects	biotic	gravity	abiotic	dioecious	Not threatened	UN	medium (50-80)	40	Multialelicos (codominantes)	SSR	9	9	0.821
51	22	Comparative population genetic structure in a plant-pollinator/seed predator system	MOLECULAR ECOLOGY	2011	Magalhaes et al., 2011	Tracheophyta	Magnoliopsida	Caryophyllales	Caryophyllaceae	Silene	Caryophyllaceae	Silene_latifolia	widespread	Not endemic	non_woody	insects	biotic	gravity	abiotic	dioecious	Not threatened	UN	Large (>100)	18	Multialelicos (codominantes)	SSR	9	9	0.887
52	22	Comparative population genetic structure in a plant-pollinator/seed predator system	MOLECULAR ECOLOGY	2011	Magalhaes et al., 2011	Tracheophyta	Magnoliopsida	Caryophyllales	Caryophyllaceae	Silene	Caryophyllaceae	Silene_latifolia	widespread	Not endemic	non_woody	insects	biotic	gravity	abiotic	dioecious	Not threatened	UN	medium (50-80)	20	Multialelicos (codominantes)	SSR	9	9	0.866
53	22	Comparative population genetic structure in a plant-pollinator/seed predator system	MOLECULAR ECOLOGY	2011	Magalhaes et al., 2011	Tracheophyta	Magnoliopsida	Caryophyllales	Caryophyllaceae	Silene	Caryophyllaceae	Silene_latifolia	widespread	Not endemic	non_woody	insects	biotic	gravity	abiotic	dioecious	Not threatened	UN	small (30-60)	20	Multialelicos (codominantes)	SSR	9	9	0.864
54	22	Comparative population genetic structure in a plant-pollinator/seed predator system	MOLECULAR ECOLOGY	2011	Magalhaes et al., 2011	Tracheophyta	Magnoliopsida	Caryophyllales	Caryophyllaceae	Silene	Caryophyllaceae	Silene_latifolia	widespread	Not endemic	non_woody	insects	biotic	gravity	abiotic	dioecious	Not threatened	UN	medium (50-80)	60	Multialelicos (codominantes)	SSR	9	9	0.885
55	22	Comparative population genetic structure in a plant-pollinator/seed predator system	MOLECULAR ECOLOGY	2011	Magalhaes et al., 2011	Tracheophyta	Magnoliopsida	Caryophyllales	Caryophyllaceae	Silene	Caryophyllaceae	Silene_latifolia	widespread	Not endemic	non_woody	insects	biotic	gravity	abiotic	dioecious	Not threatened	UN	small (30-60)	20	Multialelicos (codominantes)	SSR	9	9	0.851
56	22	Comparative population genetic structure in a plant-pollinator/seed predator system	MOLECULAR ECOLOGY	2011	Magalhaes et al., 2011	Tracheophyta	Magnoliopsida	Caryophyllales	Caryophyllaceae	Silene	Caryophyllaceae	Silene_latifolia	widespread	Not endemic	non_woody	insects	biotic	gravity	abiotic	dioecious	Not threatened	UN	small (30-60)	20	Multialelicos (codominantes)	SSR	9	9	0.86
57	22	Comparative population genetic structure in a plant-pollinator/seed predator system	MOLECULAR ECOLOGY	2011	Magalhaes et al., 2011	Tracheophyta	Magnoliopsida	Caryophyllales	Caryophyllaceae	Silene	Caryophyllaceae	Silene_latifolia	widespread	Not endemic	non_woody	insects	biotic	gravity	abiotic	dioecious	Not threatened	UN	small (30-60) / medium (50-80)	39	Multialelicos (codominantes)	SSR	9	9	0.888
58	24	Comparison of genetic diversity in the two arctic-alpine plants {Diapensia} lapponica var. obovata ({Diapensiaceae}) and {Empetrum} nigrum var. japonicum ({Empetraceae}) between {Sakhalin} in {Russian} {Far} {East} and {Jeju} {Island} in {Korea}, the southernmost edge of their distribution range	Population Ecology	2013	Chung et al., 2013	Tracheophyta	Magnoliopsida	Ericales	Ericaceae	Empetrum	Empetraceae	Empetrum_nigrum_japonicum	widespread	Not endemic	shrub	wind	abiotic	birds; animals	biotic	asexual dioecious	Not threatened	UN		28	Multialelicos (codominantes)	Allozymes	13	15	0.107
59	24	Comparison of genetic diversity in the two arctic-alpine plants {Diapensia} lapponica var. obovata ({Diapensiaceae}) and {Empetrum} nigrum var. japonicum ({Empetraceae}) between {Sakhalin} in {Russian} {Far} {East} and {Jeju} {Island} in {Korea}, the southernmost edge of their distribution range	Population Ecology	2013	Chung et al., 2013	Tracheophyta	Magnoliopsida	Ericales	Ericaceae	Empetrum	Empetraceae	Empetrum_nigrum_japonicum	widespread	Not endemic	shrub	wind	abiotic	birds; animals	biotic	asexual dioecious	Not threatened	UN		24	Multialelicos (codominantes)	Allozymes	13	15	0.131
60	24	Comparison of genetic diversity in the two arctic-alpine plants {Diapensia} lapponica var. obovata ({Diapensiaceae}) and {Empetrum} nigrum var. japonicum ({Empetraceae}) between {Sakhalin} in {Russian} {Far} {East} and {Jeju} {Island} in {Korea}, the southernmost edge of their distribution range	Population Ecology	2013	Chung et al., 2013	Tracheophyta	Magnoliopsida	Ericales	Ericaceae	Empetrum	Empetraceae	Empetrum_nigrum_japonicum	widespread	Not endemic	shrub	wind	abiotic	birds; animals	biotic	asexual dioecious	Not threatened	UN		26	Multialelicos (codominantes)	Allozymes	13	15	0.104
61	24	Comparison of genetic diversity in the two arctic-alpine plants {Diapensia} lapponica var. obovata ({Diapensiaceae}) and {Empetrum} nigrum var. japonicum ({Empetraceae}) between {Sakhalin} in {Russian} {Far} {East} and {Jeju} {Island} in {Korea}, the southernmost edge of their distribution range	Population Ecology	2013	Chung et al., 2013	Tracheophyta	Magnoliopsida	Ericales	Ericaceae	Empetrum	Empetraceae	Empetrum_nigrum_japonicum	widespread	Not endemic	shrub	wind	abiotic	birds; animals	biotic	asexual dioecious	Not threatened	UN		30	Multialelicos (codominantes)	Allozymes	13	15	0.152
62	24	Comparison of genetic diversity in the two arctic-alpine plants {Diapensia} lapponica var. obovata ({Diapensiaceae}) and {Empetrum} nigrum var. japonicum ({Empetraceae}) between {Sakhalin} in {Russian} {Far} {East} and {Jeju} {Island} in {Korea}, the southernmost edge of their distribution range	Population Ecology	2013	Chung et al., 2013	Tracheophyta	Magnoliopsida	Ericales	Ericaceae	Empetrum	Empetraceae	Empetrum_nigrum_japonicum	widespread	Not endemic	shrub	wind	abiotic	birds; animals	biotic	asexual dioecious	Not threatened	UN		54	Multialelicos (codominantes)	Allozymes	13	15	0.113
63	24	Comparison of genetic diversity in the two arctic-alpine plants {Diapensia} lapponica var. obovata ({Diapensiaceae}) and {Empetrum} nigrum var. japonicum ({Empetraceae}) between {Sakhalin} in {Russian} {Far} {East} and {Jeju} {Island} in {Korea}, the southernmost edge of their distribution range	Population Ecology	2013	Chung et al., 2013	Tracheophyta	Magnoliopsida	Ericales	Ericaceae	Empetrum	Empetraceae	Empetrum_nigrum_japonicum	widespread	Not endemic	shrub	wind	abiotic	birds; animals	biotic	asexual dioecious	Not threatened	UN		80	Multialelicos (codominantes)	Allozymes	13	15	0.111
64	24	Comparison of genetic diversity in the two arctic-alpine plants {Diapensia} lapponica var. obovata ({Diapensiaceae}) and {Empetrum} nigrum var. japonicum ({Empetraceae}) between {Sakhalin} in {Russian} {Far} {East} and {Jeju} {Island} in {Korea}, the southernmost edge of their distribution range	Population Ecology	2013	Chung et al., 2013	Tracheophyta	Magnoliopsida	Ericales	Ericaceae	Empetrum	Empetraceae	Empetrum_nigrum_japonicum	widespread	Not endemic	shrub	wind	abiotic	birds; animals	biotic	asexual dioecious	Not threatened	UN		22	Multialelicos (codominantes)	Allozymes	13	15	0.124
65	24	Comparison of genetic diversity in the two arctic-alpine plants {Diapensia} lapponica var. obovata ({Diapensiaceae}) and {Empetrum} nigrum var. japonicum ({Empetraceae}) between {Sakhalin} in {Russian} {Far} {East} and {Jeju} {Island} in {Korea}, the southernmost edge of their distribution range	Population Ecology	2013	Chung et al., 2013	Tracheophyta	Magnoliopsida	Ericales	Ericaceae	Empetrum	Empetraceae	Empetrum_nigrum_japonicum	widespread	Not endemic	shrub	wind	abiotic	birds; animals	biotic	asexual dioecious	Not threatened	UN		50	Multialelicos (codominantes)	Allozymes	13	15	0.113
66	24	Comparison of genetic diversity in the two arctic-alpine plants {Diapensia} lapponica var. obovata ({Diapensiaceae}) and {Empetrum} nigrum var. japonicum ({Empetraceae}) between {Sakhalin} in {Russian} {Far} {East} and {Jeju} {Island} in {Korea}, the southernmost edge of their distribution range	Population Ecology	2013	Chung et al., 2013	Tracheophyta	Magnoliopsida	Ericales	Ericaceae	Empetrum	Empetraceae	Empetrum_nigrum_japonicum	widespread	Not endemic	shrub	wind	abiotic	birds; animals	biotic	asexual dioecious	Not threatened	UN		94	Multialelicos (codominantes)	Allozymes	13	15	0.107
67	24	Comparison of genetic diversity in the two arctic-alpine plants {Diapensia} lapponica var. obovata ({Diapensiaceae}) and {Empetrum} nigrum var. japonicum ({Empetraceae}) between {Sakhalin} in {Russian} {Far} {East} and {Jeju} {Island} in {Korea}, the southernmost edge of their distribution range	Population Ecology	2013	Chung et al., 2013	Tracheophyta	Magnoliopsida	Ericales	Ericaceae	Empetrum	Empetraceae	Empetrum_nigrum_japonicum	widespread	Not endemic	shrub	wind	abiotic	birds; animals	biotic	asexual dioecious	Not threatened	UN		70	Multialelicos (codominantes)	Allozymes	13	15	0.121
68	24	Comparison of genetic diversity in the two arctic-alpine plants {Diapensia} lapponica var. obovata ({Diapensiaceae}) and {Empetrum} nigrum var. japonicum ({Empetraceae}) between {Sakhalin} in {Russian} {Far} {East} and {Jeju} {Island} in {Korea}, the southernmost edge of their distribution range	Population Ecology	2013	Chung et al., 2013	Tracheophyta	Magnoliopsida	Ericales	Ericaceae	Empetrum	Empetraceae	Empetrum_nigrum_japonicum	widespread	Not endemic	shrub	wind	abiotic	birds; animals	biotic	asexual dioecious	Not threatened	UN		20	Multialelicos (codominantes)	Allozymes	13	15	0.122
69	24	Comparison of genetic diversity in the two arctic-alpine plants {Diapensia} lapponica var. obovata ({Diapensiaceae}) and {Empetrum} nigrum var. japonicum ({Empetraceae}) between {Sakhalin} in {Russian} {Far} {East} and {Jeju} {Island} in {Korea}, the southernmost edge of their distribution range	Population Ecology	2013	Chung et al., 2013	Tracheophyta	Magnoliopsida	Ericales	Ericaceae	Empetrum	Empetraceae	Empetrum_nigrum_japonicum	widespread	Not endemic	shrub	wind	abiotic	birds; animals	biotic	asexual dioecious	Not threatened	UN		60	Multialelicos (codominantes)	Allozymes	13	15	0.12
70	24	Comparison of genetic diversity in the two arctic-alpine plants {Diapensia} lapponica var. obovata ({Diapensiaceae}) and {Empetrum} nigrum var. japonicum ({Empetraceae}) between {Sakhalin} in {Russian} {Far} {East} and {Jeju} {Island} in {Korea}, the southernmost edge of their distribution range	Population Ecology	2013	Chung et al., 2013	Tracheophyta	Magnoliopsida	Ericales	Ericaceae	Empetrum	Empetraceae	Empetrum_nigrum_japonicum	widespread	Not endemic	shrub	wind	abiotic	birds; animals	biotic	asexual dioecious	Not threatened	UN		15	Multialelicos (codominantes)	Allozymes	13	15	0.128
71	27	COMPARISONS OF ALLOZYME DIVERSITY AMONG RARE AND WIDESPREAD RHUS SPECIES	SYSTEMATIC BOTANY	1992	SHERMAN-BROYLES et al., 1992	Tracheophyta	Magnoliopsida	Sapindales	Anacardiaceae	Rhus	Anacardiaceae	Rhus_copallina	widespread	Not endemic	shrub	insects	biotic	wind	biotic	asexual dioecious	Not threatened	LC		31	Multialelicos (codominantes)	Allozymes	6	16	0.19
72	27	COMPARISONS OF ALLOZYME DIVERSITY AMONG RARE AND WIDESPREAD RHUS SPECIES	SYSTEMATIC BOTANY	1992	SHERMAN-BROYLES et al., 1992	Tracheophyta	Magnoliopsida	Sapindales	Anacardiaceae	Rhus	Anacardiaceae	Rhus_copallina	widespread	Not endemic	shrub	insects	biotic	wind	biotic	asexual dioecious	Not threatened	LC		36	Multialelicos (codominantes)	Allozymes	6	16	0.1
73	27	COMPARISONS OF ALLOZYME DIVERSITY AMONG RARE AND WIDESPREAD RHUS SPECIES	SYSTEMATIC BOTANY	1992	SHERMAN-BROYLES et al., 1992	Tracheophyta	Magnoliopsida	Sapindales	Anacardiaceae	Rhus	Anacardiaceae	Rhus_copallina	widespread	Not endemic	shrub	insects	biotic	wind	biotic	asexual dioecious	Not threatened	LC		20	Multialelicos (codominantes)	Allozymes	6	16	0.17
74	27	COMPARISONS OF ALLOZYME DIVERSITY AMONG RARE AND WIDESPREAD RHUS SPECIES	SYSTEMATIC BOTANY	1992	SHERMAN-BROYLES et al., 1992	Tracheophyta	Magnoliopsida	Sapindales	Anacardiaceae	Rhus	Anacardiaceae	Rhus_copallina	widespread	Not endemic	shrub	insects	biotic	wind	biotic	asexual dioecious	Not threatened	LC		20	Multialelicos (codominantes)	Allozymes	6	16	0.16
75	27	COMPARISONS OF ALLOZYME DIVERSITY AMONG RARE AND WIDESPREAD RHUS SPECIES	SYSTEMATIC BOTANY	1992	SHERMAN-BROYLES et al., 1992	Tracheophyta	Magnoliopsida	Sapindales	Anacardiaceae	Rhus	Anacardiaceae	Rhus_copallina	widespread	Not endemic	shrub	insects	biotic	wind	biotic	asexual dioecious	Not threatened	LC		39	Multialelicos (codominantes)	Allozymes	6	16	0.19
76	27	COMPARISONS OF ALLOZYME DIVERSITY AMONG RARE AND WIDESPREAD RHUS SPECIES	SYSTEMATIC BOTANY	1992	SHERMAN-BROYLES et al., 1992	Tracheophyta	Magnoliopsida	Sapindales	Anacardiaceae	Rhus	Anacardiaceae	Rhus_copallina	widespread	Not endemic	shrub	insects	biotic	wind	biotic	asexual dioecious	Not threatened	LC		14	Multialelicos (codominantes)	Allozymes	6	16	0.09
77	27	COMPARISONS OF ALLOZYME DIVERSITY AMONG RARE AND WIDESPREAD RHUS SPECIES	SYSTEMATIC BOTANY	1992	SHERMAN-BROYLES et al., 1992	Tracheophyta	Magnoliopsida	Sapindales	Anacardiaceae	Rhus	Anacardiaceae	Rhus_glabra	widespread	Not endemic	shrub	insects	biotic	birds	biotic	asexual dioecious	Not threatened	LC		16	Multialelicos (codominantes)	Allozymes	6	17	0.13
78	27	COMPARISONS OF ALLOZYME DIVERSITY AMONG RARE AND WIDESPREAD RHUS SPECIES	SYSTEMATIC BOTANY	1992	SHERMAN-BROYLES et al., 1992	Tracheophyta	Magnoliopsida	Sapindales	Anacardiaceae	Rhus	Anacardiaceae	Rhus_glabra	widespread	Not endemic	shrub	insects	biotic	birds	biotic	asexual dioecious	Not threatened	LC		36	Multialelicos (codominantes)	Allozymes	6	17	0.15
79	27	COMPARISONS OF ALLOZYME DIVERSITY AMONG RARE AND WIDESPREAD RHUS SPECIES	SYSTEMATIC BOTANY	1992	SHERMAN-BROYLES et al., 1992	Tracheophyta	Magnoliopsida	Sapindales	Anacardiaceae	Rhus	Anacardiaceae	Rhus_glabra	widespread	Not endemic	shrub	insects	biotic	birds	biotic	asexual dioecious	Not threatened	LC		38	Multialelicos (codominantes)	Allozymes	6	17	0.19
80	27	COMPARISONS OF ALLOZYME DIVERSITY AMONG RARE AND WIDESPREAD RHUS SPECIES	SYSTEMATIC BOTANY	1992	SHERMAN-BROYLES et al., 1992	Tracheophyta	Magnoliopsida	Sapindales	Anacardiaceae	Rhus	Anacardiaceae	Rhus_glabra	widespread	Not endemic	shrub	insects	biotic	birds	biotic	asexual dioecious	Not threatened	LC		32	Multialelicos (codominantes)	Allozymes	6	17	0.19
81	27	COMPARISONS OF ALLOZYME DIVERSITY AMONG RARE AND WIDESPREAD RHUS SPECIES	SYSTEMATIC BOTANY	1992	SHERMAN-BROYLES et al., 1992	Tracheophyta	Magnoliopsida	Sapindales	Anacardiaceae	Rhus	Anacardiaceae	Rhus_glabra	widespread	Not endemic	shrub	insects	biotic	birds	biotic	asexual dioecious	Not threatened	LC		30	Multialelicos (codominantes)	Allozymes	6	17	0.17
82	27	COMPARISONS OF ALLOZYME DIVERSITY AMONG RARE AND WIDESPREAD RHUS SPECIES	SYSTEMATIC BOTANY	1992	SHERMAN-BROYLES et al., 1992	Tracheophyta	Magnoliopsida	Sapindales	Anacardiaceae	Rhus	Anacardiaceae	Rhus_glabra	widespread	Not endemic	shrub	insects	biotic	birds	biotic	asexual dioecious	Not threatened	LC		13	Multialelicos (codominantes)	Allozymes	6	17	0.09
83	27	COMPARISONS OF ALLOZYME DIVERSITY AMONG RARE AND WIDESPREAD RHUS SPECIES	SYSTEMATIC BOTANY	1992	SHERMAN-BROYLES et al., 1992	Tracheophyta	Magnoliopsida	Sapindales	Anacardiaceae	Rhus	Anacardiaceae	Rhus_michauxii	restricted	endemic	shrub	insects	biotic	birds	biotic	asexual dioecious	Not threatened	UN		7	Multialelicos (codominantes)	Allozymes	9	16	0.02
84	27	COMPARISONS OF ALLOZYME DIVERSITY AMONG RARE AND WIDESPREAD RHUS SPECIES	SYSTEMATIC BOTANY	1992	SHERMAN-BROYLES et al., 1992	Tracheophyta	Magnoliopsida	Sapindales	Anacardiaceae	Rhus	Anacardiaceae	Rhus_michauxii	restricted	endemic	shrub	insects	biotic	birds	biotic	asexual dioecious	Not threatened	UN		1	Multialelicos (codominantes)	Allozymes	9	16	0.03
85	27	COMPARISONS OF ALLOZYME DIVERSITY AMONG RARE AND WIDESPREAD RHUS SPECIES	SYSTEMATIC BOTANY	1992	SHERMAN-BROYLES et al., 1992	Tracheophyta	Magnoliopsida	Sapindales	Anacardiaceae	Rhus	Anacardiaceae	Rhus_michauxii	restricted	endemic	shrub	insects	biotic	birds	biotic	asexual dioecious	Not threatened	UN		5	Multialelicos (codominantes)	Allozymes	9	16	0.07
86	27	COMPARISONS OF ALLOZYME DIVERSITY AMONG RARE AND WIDESPREAD RHUS SPECIES	SYSTEMATIC BOTANY	1992	SHERMAN-BROYLES et al., 1992	Tracheophyta	Magnoliopsida	Sapindales	Anacardiaceae	Rhus	Anacardiaceae	Rhus_michauxii	restricted	endemic	shrub	insects	biotic	birds	biotic	asexual dioecious	Not threatened	UN		4	Multialelicos (codominantes)	Allozymes	9	16	0.03
87	27	COMPARISONS OF ALLOZYME DIVERSITY AMONG RARE AND WIDESPREAD RHUS SPECIES	SYSTEMATIC BOTANY	1992	SHERMAN-BROYLES et al., 1992	Tracheophyta	Magnoliopsida	Sapindales	Anacardiaceae	Rhus	Anacardiaceae	Rhus_michauxii	restricted	endemic	shrub	insects	biotic	birds	biotic	asexual dioecious	Not threatened	UN		3	Multialelicos (codominantes)	Allozymes	9	16	0.02
88	27	COMPARISONS OF ALLOZYME DIVERSITY AMONG RARE AND WIDESPREAD RHUS SPECIES	SYSTEMATIC BOTANY	1992	SHERMAN-BROYLES et al., 1992	Tracheophyta	Magnoliopsida	Sapindales	Anacardiaceae	Rhus	Anacardiaceae	Rhus_michauxii	restricted	endemic	shrub	insects	biotic	birds	biotic	asexual dioecious	Not threatened	UN		5	Multialelicos (codominantes)	Allozymes	9	16	0.06
89	27	COMPARISONS OF ALLOZYME DIVERSITY AMONG RARE AND WIDESPREAD RHUS SPECIES	SYSTEMATIC BOTANY	1992	SHERMAN-BROYLES et al., 1992	Tracheophyta	Magnoliopsida	Sapindales	Anacardiaceae	Rhus	Anacardiaceae	Rhus_michauxii	restricted	endemic	shrub	insects	biotic	birds	biotic	asexual dioecious	Not threatened	UN		7	Multialelicos (codominantes)	Allozymes	9	16	0.05
90	27	COMPARISONS OF ALLOZYME DIVERSITY AMONG RARE AND WIDESPREAD RHUS SPECIES	SYSTEMATIC BOTANY	1992	SHERMAN-BROYLES et al., 1992	Tracheophyta	Magnoliopsida	Sapindales	Anacardiaceae	Rhus	Anacardiaceae	Rhus_michauxii	restricted	endemic	shrub	insects	biotic	birds	biotic	asexual dioecious	Not threatened	UN		1	Multialelicos (codominantes)	Allozymes	9	16	0.1
91	27	COMPARISONS OF ALLOZYME DIVERSITY AMONG RARE AND WIDESPREAD RHUS SPECIES	SYSTEMATIC BOTANY	1992	SHERMAN-BROYLES et al., 1992	Tracheophyta	Magnoliopsida	Sapindales	Anacardiaceae	Rhus	Anacardiaceae	Rhus_michauxii	restricted	endemic	shrub	insects	biotic	birds	biotic	asexual dioecious	Not threatened	UN		4	Multialelicos (codominantes)	Allozymes	9	16	0.04
92	29	Consequences of habitat fragmentation on genetic structure of<i>Chamaedorea alternans</i> (Arecaceae) palm populations in thetropical rain forests of Los Tuxtlas, Veracruz, Mexico	REVISTA MEXICANA DE BIODIVERSIDAD	2016	Manuel Penaloza-Ramirez et al., 2016	Tracheophyta	Liliopsida	Arecales	Arecaceae	Chamaedorea	Arecaceae	Chamaedorea_alternans	widespread	Not endemic	tree	wind	abiotic	gravity; animals	abiotic/biotic	dioecious	Not threatened	LC		30	Multialelicos (codominantes)	Allozymes	11	14	0.567
93	29	Consequences of habitat fragmentation on genetic structure of<i>Chamaedorea alternans</i> (Arecaceae) palm populations in thetropical rain forests of Los Tuxtlas, Veracruz, Mexico	REVISTA MEXICANA DE BIODIVERSIDAD	2016	Manuel Penaloza-Ramirez et al., 2016	Tracheophyta	Liliopsida	Arecales	Arecaceae	Chamaedorea	Arecaceae	Chamaedorea_alternans	widespread	Not endemic	tree	wind	abiotic	gravity; animals	abiotic/biotic	dioecious	Not threatened	LC		30	Multialelicos (codominantes)	Allozymes	11	14	0.546
94	29	Consequences of habitat fragmentation on genetic structure of<i>Chamaedorea alternans</i> (Arecaceae) palm populations in thetropical rain forests of Los Tuxtlas, Veracruz, Mexico	REVISTA MEXICANA DE BIODIVERSIDAD	2016	Manuel Penaloza-Ramirez et al., 2016	Tracheophyta	Liliopsida	Arecales	Arecaceae	Chamaedorea	Arecaceae	Chamaedorea_alternans	widespread	Not endemic	tree	wind	abiotic	gravity; animals	abiotic/biotic	dioecious	Not threatened	LC		30	Multialelicos (codominantes)	Allozymes	11	14	0.462
95	29	Consequences of habitat fragmentation on genetic structure of<i>Chamaedorea alternans</i> (Arecaceae) palm populations in thetropical rain forests of Los Tuxtlas, Veracruz, Mexico	REVISTA MEXICANA DE BIODIVERSIDAD	2016	Manuel Penaloza-Ramirez et al., 2016	Tracheophyta	Liliopsida	Arecales	Arecaceae	Chamaedorea	Arecaceae	Chamaedorea_alternans	widespread	Not endemic	tree	wind	abiotic	gravity; animals	abiotic/biotic	dioecious	Not threatened	LC		30	Multialelicos (codominantes)	Allozymes	11	14	0.589
96	29	Consequences of habitat fragmentation on genetic structure of<i>Chamaedorea alternans</i> (Arecaceae) palm populations in thetropical rain forests of Los Tuxtlas, Veracruz, Mexico	REVISTA MEXICANA DE BIODIVERSIDAD	2016	Manuel Penaloza-Ramirez et al., 2016	Tracheophyta	Liliopsida	Arecales	Arecaceae	Chamaedorea	Arecaceae	Chamaedorea_alternans	widespread	Not endemic	tree	wind	abiotic	gravity; animals	abiotic/biotic	dioecious	Not threatened	LC		30	Multialelicos (codominantes)	Allozymes	11	14	0.564
97	29	Consequences of habitat fragmentation on genetic structure of<i>Chamaedorea alternans</i> (Arecaceae) palm populations in thetropical rain forests of Los Tuxtlas, Veracruz, Mexico	REVISTA MEXICANA DE BIODIVERSIDAD	2016	Manuel Penaloza-Ramirez et al., 2016	Tracheophyta	Liliopsida	Arecales	Arecaceae	Chamaedorea	Arecaceae	Chamaedorea_alternans	widespread	Not endemic	tree	wind	abiotic	gravity; animals	abiotic/biotic	dioecious	Not threatened	LC		30	Multialelicos (codominantes)	Allozymes	11	14	0.508
98	29	Consequences of habitat fragmentation on genetic structure of<i>Chamaedorea alternans</i> (Arecaceae) palm populations in thetropical rain forests of Los Tuxtlas, Veracruz, Mexico	REVISTA MEXICANA DE BIODIVERSIDAD	2016	Manuel Penaloza-Ramirez et al., 2016	Tracheophyta	Liliopsida	Arecales	Arecaceae	Chamaedorea	Arecaceae	Chamaedorea_alternans	widespread	Not endemic	tree	wind	abiotic	gravity; animals	abiotic/biotic	dioecious	Not threatened	LC		30	Multialelicos (codominantes)	Allozymes	11	14	0.626
99	29	Consequences of habitat fragmentation on genetic structure of<i>Chamaedorea alternans</i> (Arecaceae) palm populations in thetropical rain forests of Los Tuxtlas, Veracruz, Mexico	REVISTA MEXICANA DE BIODIVERSIDAD	2016	Manuel Penaloza-Ramirez et al., 2016	Tracheophyta	Liliopsida	Arecales	Arecaceae	Chamaedorea	Arecaceae	Chamaedorea_alternans	widespread	Not endemic	tree	wind	abiotic	gravity; animals	abiotic/biotic	dioecious	Not threatened	LC		30	Multialelicos (codominantes)	Allozymes	11	14	0.581
100	29	Consequences of habitat fragmentation on genetic structure of<i>Chamaedorea alternans</i> (Arecaceae) palm populations in thetropical rain forests of Los Tuxtlas, Veracruz, Mexico	REVISTA MEXICANA DE BIODIVERSIDAD	2016	Manuel Penaloza-Ramirez et al., 2016	Tracheophyta	Liliopsida	Arecales	Arecaceae	Chamaedorea	Arecaceae	Chamaedorea_alternans	widespread	Not endemic	tree	wind	abiotic	gravity; animals	abiotic/biotic	dioecious	Not threatened	LC		30	Multialelicos (codominantes)	Allozymes	11	14	0.621
101	29	Consequences of habitat fragmentation on genetic structure of<i>Chamaedorea alternans</i> (Arecaceae) palm populations in thetropical rain forests of Los Tuxtlas, Veracruz, Mexico	REVISTA MEXICANA DE BIODIVERSIDAD	2016	Manuel Penaloza-Ramirez et al., 2016	Tracheophyta	Liliopsida	Arecales	Arecaceae	Chamaedorea	Arecaceae	Chamaedorea_alternans	widespread	Not endemic	tree	wind	abiotic	gravity; animals	abiotic/biotic	dioecious	Not threatened	LC		30	Multialelicos (codominantes)	Allozymes	11	14	0.589
102	29	Consequences of habitat fragmentation on genetic structure of<i>Chamaedorea alternans</i> (Arecaceae) palm populations in thetropical rain forests of Los Tuxtlas, Veracruz, Mexico	REVISTA MEXICANA DE BIODIVERSIDAD	2016	Manuel Penaloza-Ramirez et al., 2016	Tracheophyta	Liliopsida	Arecales	Arecaceae	Chamaedorea	Arecaceae	Chamaedorea_alternans	widespread	Not endemic	tree	wind	abiotic	gravity; animals	abiotic/biotic	dioecious	Not threatened	LC		30	Multialelicos (codominantes)	Allozymes	11	14	0.583
103	30	Conservation genomics and pollination biology of an endangered, edaphicendemic, octoploid herb: {El} {Dorado} bedstraw ({Galium} californicum subsp. sierrae; {Rubiaceae})	PeerJ	2020	Burge, 2020	Tracheophyta	Magnoliopsida	Gentianales	Rubiaceae	Galium	Rubiaceae	Galium_californicum_sierrae	restricted	endemic	non_woody	insects	biotic	animals	biotic	asexual dioecious	Threatened	EN	small	12	Bialelicos (codominantes)	SNP	7	20255	0.116	biotic dispersion found for Galium aparine
104	30	Conservation genomics and pollination biology of an endangered, edaphicendemic, octoploid herb: {El} {Dorado} bedstraw ({Galium} californicum subsp. sierrae; {Rubiaceae})	PeerJ	2020	Burge, 2020	Tracheophyta	Magnoliopsida	Gentianales	Rubiaceae	Galium	Rubiaceae	Galium_californicum_sierrae	restricted	endemic	non_woody	insects	biotic	animals	biotic	asexual dioecious	Threatened	EN	small	12	Bialelicos (codominantes)	SNP	7	20255	0.118
105	30	Conservation genomics and pollination biology of an endangered, edaphicendemic, octoploid herb: {El} {Dorado} bedstraw ({Galium} californicum subsp. sierrae; {Rubiaceae})	PeerJ	2020	Burge, 2020	Tracheophyta	Magnoliopsida	Gentianales	Rubiaceae	Galium	Rubiaceae	Galium_californicum_sierrae	restricted	endemic	non_woody	insects	biotic	animals	biotic	asexual dioecious	Threatened	EN	small	12	Bialelicos (codominantes)	SNP	7	20255	0.118
106	30	Conservation genomics and pollination biology of an endangered, edaphicendemic, octoploid herb: {El} {Dorado} bedstraw ({Galium} californicum subsp. sierrae; {Rubiaceae})	PeerJ	2020	Burge, 2020	Tracheophyta	Magnoliopsida	Gentianales	Rubiaceae	Galium	Rubiaceae	Galium_californicum_sierrae	restricted	endemic	non_woody	insects	biotic	animals	biotic	asexual dioecious	Threatened	EN	small	12	Bialelicos (codominantes)	SNP	7	20255	0.117
107	30	Conservation genomics and pollination biology of an endangered, edaphicendemic, octoploid herb: {El} {Dorado} bedstraw ({Galium} californicum subsp. sierrae; {Rubiaceae})	PeerJ	2020	Burge, 2020	Tracheophyta	Magnoliopsida	Gentianales	Rubiaceae	Galium	Rubiaceae	Galium_californicum_sierrae	restricted	endemic	non_woody	insects	biotic	animals	biotic	asexual dioecious	Threatened	EN	small	12	Bialelicos (codominantes)	SNP	7	20255	0.118
108	30	Conservation genomics and pollination biology of an endangered, edaphicendemic, octoploid herb: {El} {Dorado} bedstraw ({Galium} californicum subsp. sierrae; {Rubiaceae})	PeerJ	2020	Burge, 2020	Tracheophyta	Magnoliopsida	Gentianales	Rubiaceae	Galium	Rubiaceae	Galium_californicum_sierrae	restricted	endemic	non_woody	insects	biotic	animals	biotic	asexual dioecious	Threatened	EN	small	10	Bialelicos (codominantes)	SNP	7	20255	0.117
109	30	Conservation genomics and pollination biology of an endangered, edaphicendemic, octoploid herb: {El} {Dorado} bedstraw ({Galium} californicum subsp. sierrae; {Rubiaceae})	PeerJ	2020	Burge, 2020	Tracheophyta	Magnoliopsida	Gentianales	Rubiaceae	Galium	Rubiaceae	Galium_californicum_sierrae	restricted	endemic	non_woody	insects	biotic	animals	biotic	asexual dioecious	Threatened	EN	small	12	Bialelicos (codominantes)	SNP	7	20255	0.114
110	32	Conservation of the critically endangered {Rumex} rothschildianus as implied from {AFLP} diversity	Biological Conservation	2003	Rottenberg and Parker, 2003	Tracheophyta	Magnoliopsida	Caryophyllales	Polygonaceae	Rumex	Polygonaceae	Rumex_aeroplaniformis	restricted	endemic	non_woody	wind	abiotic	wind	abiotic	dioecious	Threatened	CR	2	28	Bialelicos (dominantes)	AFLP	2	85	0.18
111	32	Conservation of the critically endangered {Rumex} rothschildianus as implied from {AFLP} diversity	Biological Conservation	2003	Rottenberg and Parker, 2003	Tracheophyta	Magnoliopsida	Caryophyllales	Polygonaceae	Rumex	Polygonaceae	Rumex_aeroplaniformis	restricted	endemic	non_woody	wind	abiotic	wind	abiotic	dioecious	Threatened	CR	2	28	Bialelicos (dominantes)	AFLP	2	85	0.16
112	33	Contrasting coarse and fine scale genetic structure among isolated relic populations of {Kmeria} septentrionalis	Genetica	2010	Zhao, He, and Li, 2010	Tracheophyta	Magnoliopsida	Magnoliales	Magnoliaceae	Magnolia	Magnoliacea	Magnolia_kwangsiensis	restricted	Not endemic	tree	insects	biotic	gravity; animals	abiotic/biotic	asexual dioecious	Threatened	EN	40	29	Bialelicos (dominantes)	AFLP	5	665	0.185
113	33	Contrasting coarse and fine scale genetic structure among isolated relic populations of {Kmeria} septentrionalis	Genetica	2010	Zhao, He, and Li, 2010	Tracheophyta	Magnoliopsida	Magnoliales	Magnoliaceae	Magnolia	Magnoliacea	Magnolia_kwangsiensis	restricted	Not endemic	tree	insects	biotic	gravity; animals	abiotic/biotic	asexual dioecious	Threatened	EN	30	15	Bialelicos (dominantes)	AFLP	5	665	0.195
114	33	Contrasting coarse and fine scale genetic structure among isolated relic populations of {Kmeria} septentrionalis	Genetica	2010	Zhao, He, and Li, 2010	Tracheophyta	Magnoliopsida	Magnoliales	Magnoliaceae	Magnolia	Magnoliacea	Magnolia_kwangsiensis	restricted	Not endemic	tree	insects	biotic	gravity; animals	abiotic/biotic	asexual dioecious	Threatened	EN	300	46	Bialelicos (dominantes)	AFLP	5	665	0.22
115	33	Contrasting coarse and fine scale genetic structure among isolated relic populations of {Kmeria} septentrionalis	Genetica	2010	Zhao, He, and Li, 2010	Tracheophyta	Magnoliopsida	Magnoliales	Magnoliaceae	Magnolia	Magnoliacea	Magnolia_kwangsiensis	restricted	Not endemic	tree	insects	biotic	gravity; animals	abiotic/biotic	asexual dioecious	Threatened	EN	100	37	Bialelicos (dominantes)	AFLP	5	665	0.232
116	33	Contrasting coarse and fine scale genetic structure among isolated relic populations of {Kmeria} septentrionalis	Genetica	2010	Zhao, He, and Li, 2010	Tracheophyta	Magnoliopsida	Magnoliales	Magnoliaceae	Magnolia	Magnoliacea	Magnolia_kwangsiensis	restricted	Not endemic	tree	insects	biotic	gravity; animals	abiotic/biotic	asexual dioecious	Threatened	EN	40	34	Bialelicos (dominantes)	AFLP	5	665	0.244
129	37	Coping with potential bi-parental inbreeding: limited pollen and seeddispersal and large genets in the dioecious marine angiosperm<i>Thalassia testudinum</i>	ECOLOGY AND EVOLUTION	2016	Ine Van Tussenbroek et al., 2016	Tracheophyta	Liliopsida	Alismatales	Hydrocharitaceae	Thalassia	Hydrocharitaceae	Thalassia_testudinum	widespread	Not endemic	non_woody	water;animals	abiotic/biotic	wind; water	abiotic	asexual dioecious	Not threatened	LC		93	Multialelicos (codominantes)	SSR	2	8	0.714
130	37	Coping with potential bi-parental inbreeding: limited pollen and seeddispersal and large genets in the dioecious marine angiosperm<i>Thalassia testudinum</i>	ECOLOGY AND EVOLUTION	2016	Ine Van Tussenbroek et al., 2016	Tracheophyta	Liliopsida	Alismatales	Hydrocharitaceae	Thalassia	Hydrocharitaceae	Thalassia_testudinum	widespread	Not endemic	non_woody	water;animals	abiotic/biotic	wind; water	abiotic	asexual dioecious	Not threatened	LC		96	Multialelicos (codominantes)	SSR	2	8	0.695
146	52	East-West genetic differentiation across the Indo-Burma hotspot:evidence from two closely related dioecious figs	BMC PLANT BIOLOGY	2023	Huang et al., 2023	Tracheophyta	Magnoliopsida	Rosales	Moraceae	Ficus	Moraceae	Ficus_heterostyla	widespread	Not endemic	tree	insects	biotic	animals	biotic	dioecious	Not threatened	UN		15	Multialelicos (codominantes)	SSR	21	14	0.79
147	52	East-West genetic differentiation across the Indo-Burma hotspot:evidence from two closely related dioecious figs	BMC PLANT BIOLOGY	2023	Huang et al., 2023	Tracheophyta	Magnoliopsida	Rosales	Moraceae	Ficus	Moraceae	Ficus_heterostyla	widespread	Not endemic	tree	insects	biotic	animals	biotic	dioecious	Not threatened	UN		10	Multialelicos (codominantes)	SSR	21	14	0.742
148	52	East-West genetic differentiation across the Indo-Burma hotspot:evidence from two closely related dioecious figs	BMC PLANT BIOLOGY	2023	Huang et al., 2023	Tracheophyta	Magnoliopsida	Rosales	Moraceae	Ficus	Moraceae	Ficus_heterostyla	widespread	Not endemic	tree	insects	biotic	animals	biotic	dioecious	Not threatened	UN		13	Multialelicos (codominantes)	SSR	21	14	0.796
149	52	East-West genetic differentiation across the Indo-Burma hotspot:evidence from two closely related dioecious figs	BMC PLANT BIOLOGY	2023	Huang et al., 2023	Tracheophyta	Magnoliopsida	Rosales	Moraceae	Ficus	Moraceae	Ficus_heterostyla	widespread	Not endemic	tree	insects	biotic	animals	biotic	dioecious	Not threatened	UN		12	Multialelicos (codominantes)	SSR	21	14	0.742
150	52	East-West genetic differentiation across the Indo-Burma hotspot:evidence from two closely related dioecious figs	BMC PLANT BIOLOGY	2023	Huang et al., 2023	Tracheophyta	Magnoliopsida	Rosales	Moraceae	Ficus	Moraceae	Ficus_heterostyla	widespread	Not endemic	tree	insects	biotic	animals	biotic	dioecious	Not threatened	UN		13	Multialelicos (codominantes)	SSR	21	14	0.667
151	52	East-West genetic differentiation across the Indo-Burma hotspot:evidence from two closely related dioecious figs	BMC PLANT BIOLOGY	2023	Huang et al., 2023	Tracheophyta	Magnoliopsida	Rosales	Moraceae	Ficus	Moraceae	Ficus_heterostyla	widespread	Not endemic	tree	insects	biotic	animals	biotic	dioecious	Not threatened	UN		10	Multialelicos (codominantes)	SSR	21	14	0.746
152	52	East-West genetic differentiation across the Indo-Burma hotspot:evidence from two closely related dioecious figs	BMC PLANT BIOLOGY	2023	Huang et al., 2023	Tracheophyta	Magnoliopsida	Rosales	Moraceae	Ficus	Moraceae	Ficus_heterostyla	widespread	Not endemic	tree	insects	biotic	animals	biotic	dioecious	Not threatened	UN		3	Multialelicos (codominantes)	SSR	21	14	0.429
153	52	East-West genetic differentiation across the Indo-Burma hotspot:evidence from two closely related dioecious figs	BMC PLANT BIOLOGY	2023	Huang et al., 2023	Tracheophyta	Magnoliopsida	Rosales	Moraceae	Ficus	Moraceae	Ficus_heterostyla	widespread	Not endemic	tree	insects	biotic	animals	biotic	dioecious	Not threatened	UN		12	Multialelicos (codominantes)	SSR	21	14	0.734
154	52	East-West genetic differentiation across the Indo-Burma hotspot:evidence from two closely related dioecious figs	BMC PLANT BIOLOGY	2023	Huang et al., 2023	Tracheophyta	Magnoliopsida	Rosales	Moraceae	Ficus	Moraceae	Ficus_heterostyla	widespread	Not endemic	tree	insects	biotic	animals	biotic	dioecious	Not threatened	UN		14	Multialelicos (codominantes)	SSR	21	14	0.812
155	52	East-West genetic differentiation across the Indo-Burma hotspot:evidence from two closely related dioecious figs	BMC PLANT BIOLOGY	2023	Huang et al., 2023	Tracheophyta	Magnoliopsida	Rosales	Moraceae	Ficus	Moraceae	Ficus_heterostyla	widespread	Not endemic	tree	insects	biotic	animals	biotic	dioecious	Not threatened	UN		15	Multialelicos (codominantes)	SSR	21	14	0.618
156	52	East-West genetic differentiation across the Indo-Burma hotspot:evidence from two closely related dioecious figs	BMC PLANT BIOLOGY	2023	Huang et al., 2023	Tracheophyta	Magnoliopsida	Rosales	Moraceae	Ficus	Moraceae	Ficus_heterostyla	widespread	Not endemic	tree	insects	biotic	animals	biotic	dioecious	Not threatened	UN		13	Multialelicos (codominantes)	SSR	21	14	0.806
157	52	East-West genetic differentiation across the Indo-Burma hotspot:evidence from two closely related dioecious figs	BMC PLANT BIOLOGY	2023	Huang et al., 2023	Tracheophyta	Magnoliopsida	Rosales	Moraceae	Ficus	Moraceae	Ficus_heterostyla	widespread	Not endemic	tree	insects	biotic	animals	biotic	dioecious	Not threatened	UN		14	Multialelicos (codominantes)	SSR	21	14	0.55
158	52	East-West genetic differentiation across the Indo-Burma hotspot:evidence from two closely related dioecious figs	BMC PLANT BIOLOGY	2023	Huang et al., 2023	Tracheophyta	Magnoliopsida	Rosales	Moraceae	Ficus	Moraceae	Ficus_heterostyla	widespread	Not endemic	tree	insects	biotic	animals	biotic	dioecious	Not threatened	UN		17	Multialelicos (codominantes)	SSR	21	14	0.481
159	52	East-West genetic differentiation across the Indo-Burma hotspot:evidence from two closely related dioecious figs	BMC PLANT BIOLOGY	2023	Huang et al., 2023	Tracheophyta	Magnoliopsida	Rosales	Moraceae	Ficus	Moraceae	Ficus_heterostyla	widespread	Not endemic	tree	insects	biotic	animals	biotic	dioecious	Not threatened	UN		16	Multialelicos (codominantes)	SSR	21	14	0.456
160	52	East-West genetic differentiation across the Indo-Burma hotspot:evidence from two closely related dioecious figs	BMC PLANT BIOLOGY	2023	Huang et al., 2023	Tracheophyta	Magnoliopsida	Rosales	Moraceae	Ficus	Moraceae	Ficus_heterostyla	widespread	Not endemic	tree	insects	biotic	animals	biotic	dioecious	Not threatened	UN		12	Multialelicos (codominantes)	SSR	21	14	0.567
161	52	East-West genetic differentiation across the Indo-Burma hotspot:evidence from two closely related dioecious figs	BMC PLANT BIOLOGY	2023	Huang et al., 2023	Tracheophyta	Magnoliopsida	Rosales	Moraceae	Ficus	Moraceae	Ficus_heterostyla	widespread	Not endemic	tree	insects	biotic	animals	biotic	dioecious	Not threatened	UN		12	Multialelicos (codominantes)	SSR	21	14	0.783
162	52	East-West genetic differentiation across the Indo-Burma hotspot:evidence from two closely related dioecious figs	BMC PLANT BIOLOGY	2023	Huang et al., 2023	Tracheophyta	Magnoliopsida	Rosales	Moraceae	Ficus	Moraceae	Ficus_heterostyla	widespread	Not endemic	tree	insects	biotic	animals	biotic	dioecious	Not threatened	UN		16	Multialelicos (codominantes)	SSR	21	14	0.476
163	52	East-West genetic differentiation across the Indo-Burma hotspot:evidence from two closely related dioecious figs	BMC PLANT BIOLOGY	2023	Huang et al., 2023	Tracheophyta	Magnoliopsida	Rosales	Moraceae	Ficus	Moraceae	Ficus_heterostyla	widespread	Not endemic	tree	insects	biotic	animals	biotic	dioecious	Not threatened	UN		20	Multialelicos (codominantes)	SSR	21	14	0.612
164	52	East-West genetic differentiation across the Indo-Burma hotspot:evidence from two closely related dioecious figs	BMC PLANT BIOLOGY	2023	Huang et al., 2023	Tracheophyta	Magnoliopsida	Rosales	Moraceae	Ficus	Moraceae	Ficus_heterostyla	widespread	Not endemic	tree	insects	biotic	animals	biotic	dioecious	Not threatened	UN		11	Multialelicos (codominantes)	SSR	21	14	0.5
165	52	East-West genetic differentiation across the Indo-Burma hotspot:evidence from two closely related dioecious figs	BMC PLANT BIOLOGY	2023	Huang et al., 2023	Tracheophyta	Magnoliopsida	Rosales	Moraceae	Ficus	Moraceae	Ficus_heterostyla	widespread	Not endemic	tree	insects	biotic	animals	biotic	dioecious	Not threatened	UN		11	Multialelicos (codominantes)	SSR	21	14	0.53
166	52	East-West genetic differentiation across the Indo-Burma hotspot:evidence from two closely related dioecious figs	BMC PLANT BIOLOGY	2023	Huang et al., 2023	Tracheophyta	Magnoliopsida	Rosales	Moraceae	Ficus	Moraceae	Ficus_heterostyla	widespread	Not endemic	tree	insects	biotic	animals	biotic	dioecious	Not threatened	UN		17	Multialelicos (codominantes)	SSR	21	14	0.576
167	52	East-West genetic differentiation across the Indo-Burma hotspot:evidence from two closely related dioecious figs	BMC PLANT BIOLOGY	2023	Huang et al., 2023	Tracheophyta	Magnoliopsida	Rosales	Moraceae	Ficus	Moraceae	Ficus_hispida	widespread	Not endemic	tree	insects	biotic	animals	biotic	dioecious	Not threatened	LC		8	Multialelicos (codominantes)	SSR	21	14	0.519
168	52	East-West genetic differentiation across the Indo-Burma hotspot:evidence from two closely related dioecious figs	BMC PLANT BIOLOGY	2023	Huang et al., 2023	Tracheophyta	Magnoliopsida	Rosales	Moraceae	Ficus	Moraceae	Ficus_hispida	widespread	Not endemic	tree	insects	biotic	animals	biotic	dioecious	Not threatened	LC		4	Multialelicos (codominantes)	SSR	21	14	0.417
169	52	East-West genetic differentiation across the Indo-Burma hotspot:evidence from two closely related dioecious figs	BMC PLANT BIOLOGY	2023	Huang et al., 2023	Tracheophyta	Magnoliopsida	Rosales	Moraceae	Ficus	Moraceae	Ficus_hispida	widespread	Not endemic	tree	insects	biotic	animals	biotic	dioecious	Not threatened	LC		20	Multialelicos (codominantes)	SSR	21	14	0.524
170	52	East-West genetic differentiation across the Indo-Burma hotspot:evidence from two closely related dioecious figs	BMC PLANT BIOLOGY	2023	Huang et al., 2023	Tracheophyta	Magnoliopsida	Rosales	Moraceae	Ficus	Moraceae	Ficus_hispida	widespread	Not endemic	tree	insects	biotic	animals	biotic	dioecious	Not threatened	LC		4	Multialelicos (codominantes)	SSR	21	14	0.54
171	52	East-West genetic differentiation across the Indo-Burma hotspot:evidence from two closely related dioecious figs	BMC PLANT BIOLOGY	2023	Huang et al., 2023	Tracheophyta	Magnoliopsida	Rosales	Moraceae	Ficus	Moraceae	Ficus_hispida	widespread	Not endemic	tree	insects	biotic	animals	biotic	dioecious	Not threatened	LC		5	Multialelicos (codominantes)	SSR	21	14	0.473
172	52	East-West genetic differentiation across the Indo-Burma hotspot:evidence from two closely related dioecious figs	BMC PLANT BIOLOGY	2023	Huang et al., 2023	Tracheophyta	Magnoliopsida	Rosales	Moraceae	Ficus	Moraceae	Ficus_hispida	widespread	Not endemic	tree	insects	biotic	animals	biotic	dioecious	Not threatened	LC		7	Multialelicos (codominantes)	SSR	21	14	0.515
173	52	East-West genetic differentiation across the Indo-Burma hotspot:evidence from two closely related dioecious figs	BMC PLANT BIOLOGY	2023	Huang et al., 2023	Tracheophyta	Magnoliopsida	Rosales	Moraceae	Ficus	Moraceae	Ficus_hispida	widespread	Not endemic	tree	insects	biotic	animals	biotic	dioecious	Not threatened	LC		6	Multialelicos (codominantes)	SSR	21	14	0.413
174	52	East-West genetic differentiation across the Indo-Burma hotspot:evidence from two closely related dioecious figs	BMC PLANT BIOLOGY	2023	Huang et al., 2023	Tracheophyta	Magnoliopsida	Rosales	Moraceae	Ficus	Moraceae	Ficus_hispida	widespread	Not endemic	tree	insects	biotic	animals	biotic	dioecious	Not threatened	LC		6	Multialelicos (codominantes)	SSR	21	14	0.426
175	52	East-West genetic differentiation across the Indo-Burma hotspot:evidence from two closely related dioecious figs	BMC PLANT BIOLOGY	2023	Huang et al., 2023	Tracheophyta	Magnoliopsida	Rosales	Moraceae	Ficus	Moraceae	Ficus_hispida	widespread	Not endemic	tree	insects	biotic	animals	biotic	dioecious	Not threatened	LC		5	Multialelicos (codominantes)	SSR	21	14	0.417
176	52	East-West genetic differentiation across the Indo-Burma hotspot:evidence from two closely related dioecious figs	BMC PLANT BIOLOGY	2023	Huang et al., 2023	Tracheophyta	Magnoliopsida	Rosales	Moraceae	Ficus	Moraceae	Ficus_hispida	widespread	Not endemic	tree	insects	biotic	animals	biotic	dioecious	Not threatened	LC		15	Multialelicos (codominantes)	SSR	21	14	0.469
177	52	East-West genetic differentiation across the Indo-Burma hotspot:evidence from two closely related dioecious figs	BMC PLANT BIOLOGY	2023	Huang et al., 2023	Tracheophyta	Magnoliopsida	Rosales	Moraceae	Ficus	Moraceae	Ficus_hispida	widespread	Not endemic	tree	insects	biotic	animals	biotic	dioecious	Not threatened	LC		14	Multialelicos (codominantes)	SSR	21	14	0.435
178	52	East-West genetic differentiation across the Indo-Burma hotspot:evidence from two closely related dioecious figs	BMC PLANT BIOLOGY	2023	Huang et al., 2023	Tracheophyta	Magnoliopsida	Rosales	Moraceae	Ficus	Moraceae	Ficus_hispida	widespread	Not endemic	tree	insects	biotic	animals	biotic	dioecious	Not threatened	LC		12	Multialelicos (codominantes)	SSR	21	14	0.563
179	52	East-West genetic differentiation across the Indo-Burma hotspot:evidence from two closely related dioecious figs	BMC PLANT BIOLOGY	2023	Huang et al., 2023	Tracheophyta	Magnoliopsida	Rosales	Moraceae	Ficus	Moraceae	Ficus_hispida	widespread	Not endemic	tree	insects	biotic	animals	biotic	dioecious	Not threatened	LC		19	Multialelicos (codominantes)	SSR	21	14	0.538
180	52	East-West genetic differentiation across the Indo-Burma hotspot:evidence from two closely related dioecious figs	BMC PLANT BIOLOGY	2023	Huang et al., 2023	Tracheophyta	Magnoliopsida	Rosales	Moraceae	Ficus	Moraceae	Ficus_hispida	widespread	Not endemic	tree	insects	biotic	animals	biotic	dioecious	Not threatened	LC		16	Multialelicos (codominantes)	SSR	21	14	0.563
181	52	East-West genetic differentiation across the Indo-Burma hotspot:evidence from two closely related dioecious figs	BMC PLANT BIOLOGY	2023	Huang et al., 2023	Tracheophyta	Magnoliopsida	Rosales	Moraceae	Ficus	Moraceae	Ficus_hispida	widespread	Not endemic	tree	insects	biotic	animals	biotic	dioecious	Not threatened	LC		14	Multialelicos (codominantes)	SSR	21	14	0.418
182	52	East-West genetic differentiation across the Indo-Burma hotspot:evidence from two closely related dioecious figs	BMC PLANT BIOLOGY	2023	Huang et al., 2023	Tracheophyta	Magnoliopsida	Rosales	Moraceae	Ficus	Moraceae	Ficus_hispida	widespread	Not endemic	tree	insects	biotic	animals	biotic	dioecious	Not threatened	LC		19	Multialelicos (codominantes)	SSR	21	14	0.45
183	52	East-West genetic differentiation across the Indo-Burma hotspot:evidence from two closely related dioecious figs	BMC PLANT BIOLOGY	2023	Huang et al., 2023	Tracheophyta	Magnoliopsida	Rosales	Moraceae	Ficus	Moraceae	Ficus_hispida	widespread	Not endemic	tree	insects	biotic	animals	biotic	dioecious	Not threatened	LC		9	Multialelicos (codominantes)	SSR	21	14	0.378
184	52	East-West genetic differentiation across the Indo-Burma hotspot:evidence from two closely related dioecious figs	BMC PLANT BIOLOGY	2023	Huang et al., 2023	Tracheophyta	Magnoliopsida	Rosales	Moraceae	Ficus	Moraceae	Ficus_hispida	widespread	Not endemic	tree	insects	biotic	animals	biotic	dioecious	Not threatened	LC		11	Multialelicos (codominantes)	SSR	21	14	0.381
185	52	East-West genetic differentiation across the Indo-Burma hotspot:evidence from two closely related dioecious figs	BMC PLANT BIOLOGY	2023	Huang et al., 2023	Tracheophyta	Magnoliopsida	Rosales	Moraceae	Ficus	Moraceae	Ficus_hispida	widespread	Not endemic	tree	insects	biotic	animals	biotic	dioecious	Not threatened	LC		8	Multialelicos (codominantes)	SSR	21	14	0.439
186	52	East-West genetic differentiation across the Indo-Burma hotspot:evidence from two closely related dioecious figs	BMC PLANT BIOLOGY	2023	Huang et al., 2023	Tracheophyta	Magnoliopsida	Rosales	Moraceae	Ficus	Moraceae	Ficus_hispida	widespread	Not endemic	tree	insects	biotic	animals	biotic	dioecious	Not threatened	LC		6	Multialelicos (codominantes)	SSR	21	14	0.492
187	52	East-West genetic differentiation across the Indo-Burma hotspot:evidence from two closely related dioecious figs	BMC PLANT BIOLOGY	2023	Huang et al., 2023	Tracheophyta	Magnoliopsida	Rosales	Moraceae	Ficus	Moraceae	Ficus_hispida	widespread	Not endemic	tree	insects	biotic	animals	biotic	dioecious	Not threatened	LC		14	Multialelicos (codominantes)	SSR	21	14	0.537
188	52	East-West genetic differentiation across the Indo-Burma hotspot:evidence from two closely related dioecious figs	BMC PLANT BIOLOGY	2023	Huang et al., 2023	Tracheophyta	Magnoliopsida	Rosales	Moraceae	Ficus	Moraceae	Ficus_hispida	widespread	Not endemic	tree	insects	biotic	animals	biotic	dioecious	Not threatened	LC		19	Multialelicos (codominantes)	SSR	21	14	0.515
189	52	East-West genetic differentiation across the Indo-Burma hotspot:evidence from two closely related dioecious figs	BMC PLANT BIOLOGY	2023	Huang et al., 2023	Tracheophyta	Magnoliopsida	Rosales	Moraceae	Ficus	Moraceae	Ficus_hispida	widespread	Not endemic	tree	insects	biotic	animals	biotic	dioecious	Not threatened	LC		20	Multialelicos (codominantes)	SSR	21	14	0.501
190	52	East-West genetic differentiation across the Indo-Burma hotspot:evidence from two closely related dioecious figs	BMC PLANT BIOLOGY	2023	Huang et al., 2023	Tracheophyta	Magnoliopsida	Rosales	Moraceae	Ficus	Moraceae	Ficus_hispida	widespread	Not endemic	tree	insects	biotic	animals	biotic	dioecious	Not threatened	LC		10	Multialelicos (codominantes)	SSR	21	14	0.429
191	52	East-West genetic differentiation across the Indo-Burma hotspot:evidence from two closely related dioecious figs	BMC PLANT BIOLOGY	2023	Huang et al., 2023	Tracheophyta	Magnoliopsida	Rosales	Moraceae	Ficus	Moraceae	Ficus_hispida	widespread	Not endemic	tree	insects	biotic	animals	biotic	dioecious	Not threatened	LC		4	Multialelicos (codominantes)	SSR	21	14	0.384
192	52	East-West genetic differentiation across the Indo-Burma hotspot:evidence from two closely related dioecious figs	BMC PLANT BIOLOGY	2023	Huang et al., 2023	Tracheophyta	Magnoliopsida	Rosales	Moraceae	Ficus	Moraceae	Ficus_hispida	widespread	Not endemic	tree	insects	biotic	animals	biotic	dioecious	Not threatened	LC		4	Multialelicos (codominantes)	SSR	21	14	0.487
193	52	East-West genetic differentiation across the Indo-Burma hotspot:evidence from two closely related dioecious figs	BMC PLANT BIOLOGY	2023	Huang et al., 2023	Tracheophyta	Magnoliopsida	Rosales	Moraceae	Ficus	Moraceae	Ficus_hispida	widespread	Not endemic	tree	insects	biotic	animals	biotic	dioecious	Not threatened	LC		11	Multialelicos (codominantes)	SSR	21	14	0.522
194	52	East-West genetic differentiation across the Indo-Burma hotspot:evidence from two closely related dioecious figs	BMC PLANT BIOLOGY	2023	Huang et al., 2023	Tracheophyta	Magnoliopsida	Rosales	Moraceae	Ficus	Moraceae	Ficus_hispida	widespread	Not endemic	tree	insects	biotic	animals	biotic	dioecious	Not threatened	LC		14	Multialelicos (codominantes)	SSR	21	14	0.378
195	52	East-West genetic differentiation across the Indo-Burma hotspot:evidence from two closely related dioecious figs	BMC PLANT BIOLOGY	2023	Huang et al., 2023	Tracheophyta	Magnoliopsida	Rosales	Moraceae	Ficus	Moraceae	Ficus_hispida	widespread	Not endemic	tree	insects	biotic	animals	biotic	dioecious	Not threatened	LC		11	Multialelicos (codominantes)	SSR	21	14	0.464
196	52	East-West genetic differentiation across the Indo-Burma hotspot:evidence from two closely related dioecious figs	BMC PLANT BIOLOGY	2023	Huang et al., 2023	Tracheophyta	Magnoliopsida	Rosales	Moraceae	Ficus	Moraceae	Ficus_hispida	widespread	Not endemic	tree	insects	biotic	animals	biotic	dioecious	Not threatened	LC		11	Multialelicos (codominantes)	SSR	21	14	0.474
197	53	Effect of gene flow on spatial genetic structure in the riparian canopy tree {Cercidiphyllum} japonicum revealed by microsatellite analysis	Heredity	2006	Sato et al., 2006	Tracheophyta	Magnoliopsida	Saxifragales	Cercidiphyllaceae	Cercidiphyllum	Cercidiphyllaceae	Cercidiphyllum_japonicum	widespread	Not endemic	tree	wind	abiotic	wind	abiotic	asexual dioecious	Not threatened	LC		36	Multialelicos (codominantes)	SSR	6	5	0.854
198	53	Effect of gene flow on spatial genetic structure in the riparian canopy tree {Cercidiphyllum} japonicum revealed by microsatellite analysis	Heredity	2006	Sato et al., 2006	Tracheophyta	Magnoliopsida	Saxifragales	Cercidiphyllaceae	Cercidiphyllum	Cercidiphyllaceae	Cercidiphyllum_japonicum	widespread	Not endemic	tree	wind	abiotic	wind	abiotic	asexual dioecious	Not threatened	LC		117	Multialelicos (codominantes)	SSR	6	5	0.849
199	53	Effect of gene flow on spatial genetic structure in the riparian canopy tree {Cercidiphyllum} japonicum revealed by microsatellite analysis	Heredity	2006	Sato et al., 2006	Tracheophyta	Magnoliopsida	Saxifragales	Cercidiphyllaceae	Cercidiphyllum	Cercidiphyllaceae	Cercidiphyllum_japonicum	widespread	Not endemic	tree	wind	abiotic	wind	abiotic	asexual dioecious	Not threatened	LC		49	Multialelicos (codominantes)	SSR	6	5	0.843
200	53	Effect of gene flow on spatial genetic structure in the riparian canopy tree {Cercidiphyllum} japonicum revealed by microsatellite analysis	Heredity	2006	Sato et al., 2006	Tracheophyta	Magnoliopsida	Saxifragales	Cercidiphyllaceae	Cercidiphyllum	Cercidiphyllaceae	Cercidiphyllum_japonicum	widespread	Not endemic	tree	wind	abiotic	wind	abiotic	asexual dioecious	Not threatened	LC		47	Multialelicos (codominantes)	SSR	6	5	0.857
201	53	Effect of gene flow on spatial genetic structure in the riparian canopy tree {Cercidiphyllum} japonicum revealed by microsatellite analysis	Heredity	2006	Sato et al., 2006	Tracheophyta	Magnoliopsida	Saxifragales	Cercidiphyllaceae	Cercidiphyllum	Cercidiphyllaceae	Cercidiphyllum_japonicum	widespread	Not endemic	tree	wind	abiotic	wind	abiotic	asexual dioecious	Not threatened	LC		45	Multialelicos (codominantes)	SSR	6	5	0.819
202	53	Effect of gene flow on spatial genetic structure in the riparian canopy tree {Cercidiphyllum} japonicum revealed by microsatellite analysis	Heredity	2006	Sato et al., 2006	Tracheophyta	Magnoliopsida	Saxifragales	Cercidiphyllaceae	Cercidiphyllum	Cercidiphyllaceae	Cercidiphyllum_japonicum	widespread	Not endemic	tree	wind	abiotic	wind	abiotic	asexual dioecious	Not threatened	LC		39	Multialelicos (codominantes)	SSR	6	5	0.774
204	59	Extensive clonal growth and biased sex ratios of an endangered dioecious shrub, <i>Lindera melissifolia</i> (Walt) Blume (Lauraceae)	JOURNAL OF THE TORREY BOTANICAL SOCIETY	2013	Gustafson, Giunta, and Echt, 2013	Tracheophyta	Magnoliopsida	Laurales	Lauraceae	Lindera	Lauraceae	Lindera_melissifolia	restricted	Not endemic	shrub	insects	biotic	birds	biotic	asexual dioecious	Threatened	EN		6	Multialelicos (codominantes)	SSR	10	11	0.54
205	59	Extensive clonal growth and biased sex ratios of an endangered dioecious shrub, <i>Lindera melissifolia</i> (Walt) Blume (Lauraceae)	JOURNAL OF THE TORREY BOTANICAL SOCIETY	2013	Gustafson, Giunta, and Echt, 2013	Tracheophyta	Magnoliopsida	Laurales	Lauraceae	Lindera	Lauraceae	Lindera_melissifolia	restricted	Not endemic	shrub	insects	biotic	birds	biotic	asexual dioecious	Threatened	EN		5	Multialelicos (codominantes)	SSR	10	11	0.64
206	59	Extensive clonal growth and biased sex ratios of an endangered dioecious shrub, <i>Lindera melissifolia</i> (Walt) Blume (Lauraceae)	JOURNAL OF THE TORREY BOTANICAL SOCIETY	2013	Gustafson, Giunta, and Echt, 2013	Tracheophyta	Magnoliopsida	Laurales	Lauraceae	Lindera	Lauraceae	Lindera_melissifolia	restricted	Not endemic	shrub	insects	biotic	birds	biotic	asexual dioecious	Threatened	EN		3	Multialelicos (codominantes)	SSR	10	11	0.64
207	59	Extensive clonal growth and biased sex ratios of an endangered dioecious shrub, <i>Lindera melissifolia</i> (Walt) Blume (Lauraceae)	JOURNAL OF THE TORREY BOTANICAL SOCIETY	2013	Gustafson, Giunta, and Echt, 2013	Tracheophyta	Magnoliopsida	Laurales	Lauraceae	Lindera	Lauraceae	Lindera_melissifolia	restricted	Not endemic	shrub	insects	biotic	birds	biotic	asexual dioecious	Threatened	EN		7	Multialelicos (codominantes)	SSR	10	11	0.58
208	59	Extensive clonal growth and biased sex ratios of an endangered dioecious shrub, <i>Lindera melissifolia</i> (Walt) Blume (Lauraceae)	JOURNAL OF THE TORREY BOTANICAL SOCIETY	2013	Gustafson, Giunta, and Echt, 2013	Tracheophyta	Magnoliopsida	Laurales	Lauraceae	Lindera	Lauraceae	Lindera_melissifolia	restricted	Not endemic	shrub	insects	biotic	birds	biotic	asexual dioecious	Threatened	EN		3	Multialelicos (codominantes)	SSR	10	11	0.25
209	59	Extensive clonal growth and biased sex ratios of an endangered dioecious shrub, <i>Lindera melissifolia</i> (Walt) Blume (Lauraceae)	JOURNAL OF THE TORREY BOTANICAL SOCIETY	2013	Gustafson, Giunta, and Echt, 2013	Tracheophyta	Magnoliopsida	Laurales	Lauraceae	Lindera	Lauraceae	Lindera_melissifolia	restricted	Not endemic	shrub	insects	biotic	birds	biotic	asexual dioecious	Threatened	EN		2	Multialelicos (codominantes)	SSR	10	11	0.52
210	59	Extensive clonal growth and biased sex ratios of an endangered dioecious shrub, <i>Lindera melissifolia</i> (Walt) Blume (Lauraceae)	JOURNAL OF THE TORREY BOTANICAL SOCIETY	2013	Gustafson, Giunta, and Echt, 2013	Tracheophyta	Magnoliopsida	Laurales	Lauraceae	Lindera	Lauraceae	Lindera_melissifolia	restricted	Not endemic	shrub	insects	biotic	birds	biotic	asexual dioecious	Threatened	EN		3	Multialelicos (codominantes)	SSR	10	11	0.54
211	59	Extensive clonal growth and biased sex ratios of an endangered dioecious shrub, <i>Lindera melissifolia</i> (Walt) Blume (Lauraceae)	JOURNAL OF THE TORREY BOTANICAL SOCIETY	2013	Gustafson, Giunta, and Echt, 2013	Tracheophyta	Magnoliopsida	Laurales	Lauraceae	Lindera	Lauraceae	Lindera_melissifolia	restricted	Not endemic	shrub	insects	biotic	birds	biotic	asexual dioecious	Threatened	EN		8	Multialelicos (codominantes)	SSR	10	11	0.27
212	59	Extensive clonal growth and biased sex ratios of an endangered dioecious shrub, <i>Lindera melissifolia</i> (Walt) Blume (Lauraceae)	JOURNAL OF THE TORREY BOTANICAL SOCIETY	2013	Gustafson, Giunta, and Echt, 2013	Tracheophyta	Magnoliopsida	Laurales	Lauraceae	Lindera	Lauraceae	Lindera_melissifolia	restricted	Not endemic	shrub	insects	biotic	birds	biotic	asexual dioecious	Threatened	EN		16	Multialelicos (codominantes)	SSR	10	11	0.63
213	59	Extensive clonal growth and biased sex ratios of an endangered dioecious shrub, <i>Lindera melissifolia</i> (Walt) Blume (Lauraceae)	JOURNAL OF THE TORREY BOTANICAL SOCIETY	2013	Gustafson, Giunta, and Echt, 2013	Tracheophyta	Magnoliopsida	Laurales	Lauraceae	Lindera	Lauraceae	Lindera_melissifolia	restricted	Not endemic	shrub	insects	biotic	birds	biotic	asexual dioecious	Threatened	EN		15	Multialelicos (codominantes)	SSR	10	11	0.55
220	64	Forest refugia revisited: nSSRs and cpDNA sequences support historicalisolation in a wide-spread African tree with high colonization capacity,<i>Milicia excelsa</i> (Moraceae)	MOLECULAR ECOLOGY	2010	Dainou et al., 2010	Tracheophyta	Magnoliopsida	Rosales	Moraceae	Milicia	Moraceae	Milicia_excelsa	widespread	Not endemic	tree	wind	abiotic	animals	biotic	dioecious	Not threatened	NT		15	Multialelicos (codominantes)	SSR	13	8	0.557
221	64	Forest refugia revisited: nSSRs and cpDNA sequences support historicalisolation in a wide-spread African tree with high colonization capacity,<i>Milicia excelsa</i> (Moraceae)	MOLECULAR ECOLOGY	2010	Dainou et al., 2010	Tracheophyta	Magnoliopsida	Rosales	Moraceae	Milicia	Moraceae	Milicia_excelsa	widespread	Not endemic	tree	wind	abiotic	animals	biotic	dioecious	Not threatened	NT		78	Multialelicos (codominantes)	SSR	13	8	0.558
222	64	Forest refugia revisited: nSSRs and cpDNA sequences support historicalisolation in a wide-spread African tree with high colonization capacity,<i>Milicia excelsa</i> (Moraceae)	MOLECULAR ECOLOGY	2010	Dainou et al., 2010	Tracheophyta	Magnoliopsida	Rosales	Moraceae	Milicia	Moraceae	Milicia_excelsa	widespread	Not endemic	tree	wind	abiotic	animals	biotic	dioecious	Not threatened	NT		52	Multialelicos (codominantes)	SSR	13	8	0.544
223	64	Forest refugia revisited: nSSRs and cpDNA sequences support historicalisolation in a wide-spread African tree with high colonization capacity,<i>Milicia excelsa</i> (Moraceae)	MOLECULAR ECOLOGY	2010	Dainou et al., 2010	Tracheophyta	Magnoliopsida	Rosales	Moraceae	Milicia	Moraceae	Milicia_excelsa	widespread	Not endemic	tree	wind	abiotic	animals	biotic	dioecious	Not threatened	NT		54	Multialelicos (codominantes)	SSR	13	8	0.527
224	64	Forest refugia revisited: nSSRs and cpDNA sequences support historicalisolation in a wide-spread African tree with high colonization capacity,<i>Milicia excelsa</i> (Moraceae)	MOLECULAR ECOLOGY	2010	Dainou et al., 2010	Tracheophyta	Magnoliopsida	Rosales	Moraceae	Milicia	Moraceae	Milicia_excelsa	widespread	Not endemic	tree	wind	abiotic	animals	biotic	dioecious	Not threatened	NT		15	Multialelicos (codominantes)	SSR	13	8	0.525
225	64	Forest refugia revisited: nSSRs and cpDNA sequences support historicalisolation in a wide-spread African tree with high colonization capacity,<i>Milicia excelsa</i> (Moraceae)	MOLECULAR ECOLOGY	2010	Dainou et al., 2010	Tracheophyta	Magnoliopsida	Rosales	Moraceae	Milicia	Moraceae	Milicia_excelsa	widespread	Not endemic	tree	wind	abiotic	animals	biotic	dioecious	Not threatened	NT		19	Multialelicos (codominantes)	SSR	13	8	0.613
226	64	Forest refugia revisited: nSSRs and cpDNA sequences support historicalisolation in a wide-spread African tree with high colonization capacity,<i>Milicia excelsa</i> (Moraceae)	MOLECULAR ECOLOGY	2010	Dainou et al., 2010	Tracheophyta	Magnoliopsida	Rosales	Moraceae	Milicia	Moraceae	Milicia_excelsa	widespread	Not endemic	tree	wind	abiotic	animals	biotic	dioecious	Not threatened	NT		10	Multialelicos (codominantes)	SSR	13	8	0.524
227	64	Forest refugia revisited: nSSRs and cpDNA sequences support historicalisolation in a wide-spread African tree with high colonization capacity,<i>Milicia excelsa</i> (Moraceae)	MOLECULAR ECOLOGY	2010	Dainou et al., 2010	Tracheophyta	Magnoliopsida	Rosales	Moraceae	Milicia	Moraceae	Milicia_excelsa	widespread	Not endemic	tree	wind	abiotic	animals	biotic	dioecious	Not threatened	NT		112	Multialelicos (codominantes)	SSR	13	8	0.553
228	64	Forest refugia revisited: nSSRs and cpDNA sequences support historicalisolation in a wide-spread African tree with high colonization capacity,<i>Milicia excelsa</i> (Moraceae)	MOLECULAR ECOLOGY	2010	Dainou et al., 2010	Tracheophyta	Magnoliopsida	Rosales	Moraceae	Milicia	Moraceae	Milicia_excelsa	widespread	Not endemic	tree	wind	abiotic	animals	biotic	dioecious	Not threatened	NT		48	Multialelicos (codominantes)	SSR	13	8	0.485
229	64	Forest refugia revisited: nSSRs and cpDNA sequences support historicalisolation in a wide-spread African tree with high colonization capacity,<i>Milicia excelsa</i> (Moraceae)	MOLECULAR ECOLOGY	2010	Dainou et al., 2010	Tracheophyta	Magnoliopsida	Rosales	Moraceae	Milicia	Moraceae	Milicia_excelsa	widespread	Not endemic	tree	wind	abiotic	animals	biotic	dioecious	Not threatened	NT		21	Multialelicos (codominantes)	SSR	13	8	0.531
230	64	Forest refugia revisited: nSSRs and cpDNA sequences support historicalisolation in a wide-spread African tree with high colonization capacity,<i>Milicia excelsa</i> (Moraceae)	MOLECULAR ECOLOGY	2010	Dainou et al., 2010	Tracheophyta	Magnoliopsida	Rosales	Moraceae	Milicia	Moraceae	Milicia_excelsa	widespread	Not endemic	tree	wind	abiotic	animals	biotic	dioecious	Not threatened	NT		11	Multialelicos (codominantes)	SSR	13	8	0.533
231	64	Forest refugia revisited: nSSRs and cpDNA sequences support historicalisolation in a wide-spread African tree with high colonization capacity,<i>Milicia excelsa</i> (Moraceae)	MOLECULAR ECOLOGY	2010	Dainou et al., 2010	Tracheophyta	Magnoliopsida	Rosales	Moraceae	Milicia	Moraceae	Milicia_excelsa	widespread	Not endemic	tree	wind	abiotic	animals	biotic	dioecious	Not threatened	NT		47	Multialelicos (codominantes)	SSR	13	8	0.467
232	64	Forest refugia revisited: nSSRs and cpDNA sequences support historicalisolation in a wide-spread African tree with high colonization capacity,<i>Milicia excelsa</i> (Moraceae)	MOLECULAR ECOLOGY	2010	Dainou et al., 2010	Tracheophyta	Magnoliopsida	Rosales	Moraceae	Milicia	Moraceae	Milicia_excelsa	widespread	Not endemic	tree	wind	abiotic	animals	biotic	dioecious	Not threatened	NT		19	Multialelicos (codominantes)	SSR	13	8	0.513
234	66	Gene flow and fine-scale spatial genetic structure in {Cabralea} canjerana ({Meliaceae}), a common tree species from the {Brazilian} {Atlantic} forest	Journal of Tropical Ecology	2016	De Oliveira Melo and Franceschinelli, 2016	Tracheophyta	Magnoliopsida	Sapindales	Meliaceae	Cabralea	Meliaceae	Cabralea_canjerana_canjerana	widespread	Not endemic	tree	insects	biotic	birds	biotic	dioecious	Not threatened	LC		27	Multialelicos (codominantes)	SSR	7	6	0.678
235	66	Gene flow and fine-scale spatial genetic structure in {Cabralea} canjerana ({Meliaceae}), a common tree species from the {Brazilian} {Atlantic} forest	Journal of Tropical Ecology	2016	De Oliveira Melo and Franceschinelli, 2016	Tracheophyta	Magnoliopsida	Sapindales	Meliaceae	Cabralea	Meliaceae	Cabralea_canjerana_canjerana	widespread	Not endemic	tree	insects	biotic	birds	biotic	dioecious	Not threatened	LC		35	Multialelicos (codominantes)	SSR	7	6	0.746
236	66	Gene flow and fine-scale spatial genetic structure in {Cabralea} canjerana ({Meliaceae}), a common tree species from the {Brazilian} {Atlantic} forest	Journal of Tropical Ecology	2016	De Oliveira Melo and Franceschinelli, 2016	Tracheophyta	Magnoliopsida	Sapindales	Meliaceae	Cabralea	Meliaceae	Cabralea_canjerana_canjerana	widespread	Not endemic	tree	insects	biotic	birds	biotic	dioecious	Not threatened	LC		30	Multialelicos (codominantes)	SSR	7	6	0.76
237	66	Gene flow and fine-scale spatial genetic structure in {Cabralea} canjerana ({Meliaceae}), a common tree species from the {Brazilian} {Atlantic} forest	Journal of Tropical Ecology	2016	De Oliveira Melo and Franceschinelli, 2016	Tracheophyta	Magnoliopsida	Sapindales	Meliaceae	Cabralea	Meliaceae	Cabralea_canjerana_canjerana	widespread	Not endemic	tree	insects	biotic	birds	biotic	dioecious	Not threatened	LC		33	Multialelicos (codominantes)	SSR	7	6	0.692
238	66	Gene flow and fine-scale spatial genetic structure in {Cabralea} canjerana ({Meliaceae}), a common tree species from the {Brazilian} {Atlantic} forest	Journal of Tropical Ecology	2016	De Oliveira Melo and Franceschinelli, 2016	Tracheophyta	Magnoliopsida	Sapindales	Meliaceae	Cabralea	Meliaceae	Cabralea_canjerana_canjerana	widespread	Not endemic	tree	insects	biotic	birds	biotic	dioecious	Not threatened	LC		17	Multialelicos (codominantes)	SSR	7	6	0.748
239	66	Gene flow and fine-scale spatial genetic structure in {Cabralea} canjerana ({Meliaceae}), a common tree species from the {Brazilian} {Atlantic} forest	Journal of Tropical Ecology	2016	De Oliveira Melo and Franceschinelli, 2016	Tracheophyta	Magnoliopsida	Sapindales	Meliaceae	Cabralea	Meliaceae	Cabralea_canjerana_canjerana	widespread	Not endemic	tree	insects	biotic	birds	biotic	dioecious	Not threatened	LC		11	Multialelicos (codominantes)	SSR	7	6	0.746
240	66	Gene flow and fine-scale spatial genetic structure in {Cabralea} canjerana ({Meliaceae}), a common tree species from the {Brazilian} {Atlantic} forest	Journal of Tropical Ecology	2016	De Oliveira Melo and Franceschinelli, 2016	Tracheophyta	Magnoliopsida	Sapindales	Meliaceae	Cabralea	Meliaceae	Cabralea_canjerana_canjerana	widespread	Not endemic	tree	insects	biotic	birds	biotic	dioecious	Not threatened	LC		39	Multialelicos (codominantes)	SSR	7	6	0.758
241	67	Genetic differentiation between sun and shade habitats in populations of Lindera benzoin L.	POPULATION ECOLOGY	2010	Mooney, Edwards, and Niesenbaum, 2010	Tracheophyta	Magnoliopsida	Laurales	Lauraceae	Lindera	Lauraceae	Lindera_benzoin	widespread	Not endemic	shrub	insects	biotic	birds	biotic	dioecious	Not threatened	LC		60	Multialelicos (codominantes)	SSR	2	12	0.657
242	67	Genetic differentiation between sun and shade habitats in populations of Lindera benzoin L.	POPULATION ECOLOGY	2010	Mooney, Edwards, and Niesenbaum, 2010	Tracheophyta	Magnoliopsida	Laurales	Lauraceae	Lindera	Lauraceae	Lindera_benzoin	widespread	Not endemic	shrub	insects	biotic	birds	biotic	dioecious	Not threatened	LC		67	Multialelicos (codominantes)	SSR	2	12	0.636
247	72	Genetic diversity and phylogeographic patterns of the dioecious palm Chamaedorea tepejilote (Arecaceae) in Costa Rica: the role of mountainranges and possible refugia	AOB PLANTS	2023	Fuchs et al., 2023	Tracheophyta	Liliopsida	Arecales	Arecaceae	Chamaedorea	Arecaceae	Chamaedorea_tepejilote	widespread	Not endemic	tree	insects; wind	abiotic/biotic	gravity; animals	abiotic/biotic	dioecious	Not threatened	LC		15	Multialelicos (codominantes)	SSR	12	10	0.67
248	72	Genetic diversity and phylogeographic patterns of the dioecious palm Chamaedorea tepejilote (Arecaceae) in Costa Rica: the role of mountainranges and possible refugia	AOB PLANTS	2023	Fuchs et al., 2023	Tracheophyta	Liliopsida	Arecales	Arecaceae	Chamaedorea	Arecaceae	Chamaedorea_tepejilote	widespread	Not endemic	tree	insects; wind	abiotic/biotic	gravity; animals	abiotic/biotic	dioecious	Not threatened	LC		19	Multialelicos (codominantes)	SSR	12	10	0.556
249	72	Genetic diversity and phylogeographic patterns of the dioecious palm Chamaedorea tepejilote (Arecaceae) in Costa Rica: the role of mountainranges and possible refugia	AOB PLANTS	2023	Fuchs et al., 2023	Tracheophyta	Liliopsida	Arecales	Arecaceae	Chamaedorea	Arecaceae	Chamaedorea_tepejilote	widespread	Not endemic	tree	insects; wind	abiotic/biotic	gravity; animals	abiotic/biotic	dioecious	Not threatened	LC		15	Multialelicos (codominantes)	SSR	12	10	0.716
250	72	Genetic diversity and phylogeographic patterns of the dioecious palm Chamaedorea tepejilote (Arecaceae) in Costa Rica: the role of mountainranges and possible refugia	AOB PLANTS	2023	Fuchs et al., 2023	Tracheophyta	Liliopsida	Arecales	Arecaceae	Chamaedorea	Arecaceae	Chamaedorea_tepejilote	widespread	Not endemic	tree	insects; wind	abiotic/biotic	gravity; animals	abiotic/biotic	dioecious	Not threatened	LC		15	Multialelicos (codominantes)	SSR	12	10	0.634
251	72	Genetic diversity and phylogeographic patterns of the dioecious palm Chamaedorea tepejilote (Arecaceae) in Costa Rica: the role of mountainranges and possible refugia	AOB PLANTS	2023	Fuchs et al., 2023	Tracheophyta	Liliopsida	Arecales	Arecaceae	Chamaedorea	Arecaceae	Chamaedorea_tepejilote	widespread	Not endemic	tree	insects; wind	abiotic/biotic	gravity; animals	abiotic/biotic	dioecious	Not threatened	LC		16	Multialelicos (codominantes)	SSR	12	10	0.706
252	72	Genetic diversity and phylogeographic patterns of the dioecious palm Chamaedorea tepejilote (Arecaceae) in Costa Rica: the role of mountainranges and possible refugia	AOB PLANTS	2023	Fuchs et al., 2023	Tracheophyta	Liliopsida	Arecales	Arecaceae	Chamaedorea	Arecaceae	Chamaedorea_tepejilote	widespread	Not endemic	tree	insects; wind	abiotic/biotic	gravity; animals	abiotic/biotic	dioecious	Not threatened	LC		17	Multialelicos (codominantes)	SSR	12	10	0.573
253	72	Genetic diversity and phylogeographic patterns of the dioecious palm Chamaedorea tepejilote (Arecaceae) in Costa Rica: the role of mountainranges and possible refugia	AOB PLANTS	2023	Fuchs et al., 2023	Tracheophyta	Liliopsida	Arecales	Arecaceae	Chamaedorea	Arecaceae	Chamaedorea_tepejilote	widespread	Not endemic	tree	insects; wind	abiotic/biotic	gravity; animals	abiotic/biotic	dioecious	Not threatened	LC		22	Multialelicos (codominantes)	SSR	12	10	0.725
254	72	Genetic diversity and phylogeographic patterns of the dioecious palm Chamaedorea tepejilote (Arecaceae) in Costa Rica: the role of mountainranges and possible refugia	AOB PLANTS	2023	Fuchs et al., 2023	Tracheophyta	Liliopsida	Arecales	Arecaceae	Chamaedorea	Arecaceae	Chamaedorea_tepejilote	widespread	Not endemic	tree	insects; wind	abiotic/biotic	gravity; animals	abiotic/biotic	dioecious	Not threatened	LC		17	Multialelicos (codominantes)	SSR	12	10	0.641
255	72	Genetic diversity and phylogeographic patterns of the dioecious palm Chamaedorea tepejilote (Arecaceae) in Costa Rica: the role of mountainranges and possible refugia	AOB PLANTS	2023	Fuchs et al., 2023	Tracheophyta	Liliopsida	Arecales	Arecaceae	Chamaedorea	Arecaceae	Chamaedorea_tepejilote	widespread	Not endemic	tree	insects; wind	abiotic/biotic	gravity; animals	abiotic/biotic	dioecious	Not threatened	LC		16	Multialelicos (codominantes)	SSR	12	10	0.748
256	72	Genetic diversity and phylogeographic patterns of the dioecious palm Chamaedorea tepejilote (Arecaceae) in Costa Rica: the role of mountainranges and possible refugia	AOB PLANTS	2023	Fuchs et al., 2023	Tracheophyta	Liliopsida	Arecales	Arecaceae	Chamaedorea	Arecaceae	Chamaedorea_tepejilote	widespread	Not endemic	tree	insects; wind	abiotic/biotic	gravity; animals	abiotic/biotic	dioecious	Not threatened	LC		21	Multialelicos (codominantes)	SSR	12	10	0.605
257	72	Genetic diversity and phylogeographic patterns of the dioecious palm Chamaedorea tepejilote (Arecaceae) in Costa Rica: the role of mountainranges and possible refugia	AOB PLANTS	2023	Fuchs et al., 2023	Tracheophyta	Liliopsida	Arecales	Arecaceae	Chamaedorea	Arecaceae	Chamaedorea_tepejilote	widespread	Not endemic	tree	insects; wind	abiotic/biotic	gravity; animals	abiotic/biotic	dioecious	Not threatened	LC		18	Multialelicos (codominantes)	SSR	12	10	0.553
258	72	Genetic diversity and phylogeographic patterns of the dioecious palm Chamaedorea tepejilote (Arecaceae) in Costa Rica: the role of mountainranges and possible refugia	AOB PLANTS	2023	Fuchs et al., 2023	Tracheophyta	Liliopsida	Arecales	Arecaceae	Chamaedorea	Arecaceae	Chamaedorea_tepejilote	widespread	Not endemic	tree	insects; wind	abiotic/biotic	gravity; animals	abiotic/biotic	dioecious	Not threatened	LC		16	Multialelicos (codominantes)	SSR	12	10	0.613
260	74	Genetic diversity and reproductive biology of the dioecious and epiphytic bromeliad {Aechmea} mariae-reginae ({Bromeliaceae}) in {Costa} {Rica}: {Implications} for its conservation	Botanical Journal of the Linnean Society	2020	Cascante-Marín et al., 2020	Tracheophyta	Liliopsida	Poales	Bromeliaceae	Aechmea	Bromeliaceae	Aechmea_mariae-reginae	restricted	Not endemic	non_woody	animals	biotic	birds	biotic	asexual dioecious	Not threatened	UN		20	Multialelicos (codominantes)	SSR	6	8	0.571
261	74	Genetic diversity and reproductive biology of the dioecious and epiphytic bromeliad {Aechmea} mariae-reginae ({Bromeliaceae}) in {Costa} {Rica}: {Implications} for its conservation	Botanical Journal of the Linnean Society	2020	Cascante-Marín et al., 2020	Tracheophyta	Liliopsida	Poales	Bromeliaceae	Aechmea	Bromeliaceae	Aechmea_mariae-reginae	restricted	Not endemic	non_woody	animals	biotic	birds	biotic	asexual dioecious	Not threatened	UN		20	Multialelicos (codominantes)	SSR	6	8	0.599
262	74	Genetic diversity and reproductive biology of the dioecious and epiphytic bromeliad {Aechmea} mariae-reginae ({Bromeliaceae}) in {Costa} {Rica}: {Implications} for its conservation	Botanical Journal of the Linnean Society	2020	Cascante-Marín et al., 2020	Tracheophyta	Liliopsida	Poales	Bromeliaceae	Aechmea	Bromeliaceae	Aechmea_mariae-reginae	restricted	Not endemic	non_woody	animals	biotic	birds	biotic	asexual dioecious	Not threatened	UN		15	Multialelicos (codominantes)	SSR	6	8	0.676
263	74	Genetic diversity and reproductive biology of the dioecious and epiphytic bromeliad {Aechmea} mariae-reginae ({Bromeliaceae}) in {Costa} {Rica}: {Implications} for its conservation	Botanical Journal of the Linnean Society	2020	Cascante-Marín et al., 2020	Tracheophyta	Liliopsida	Poales	Bromeliaceae	Aechmea	Bromeliaceae	Aechmea_mariae-reginae	restricted	Not endemic	non_woody	animals	biotic	birds	biotic	asexual dioecious	Not threatened	UN		16	Multialelicos (codominantes)	SSR	6	8	0.609
264	74	Genetic diversity and reproductive biology of the dioecious and epiphytic bromeliad {Aechmea} mariae-reginae ({Bromeliaceae}) in {Costa} {Rica}: {Implications} for its conservation	Botanical Journal of the Linnean Society	2020	Cascante-Marín et al., 2020	Tracheophyta	Liliopsida	Poales	Bromeliaceae	Aechmea	Bromeliaceae	Aechmea_mariae-reginae	restricted	Not endemic	non_woody	animals	biotic	birds	biotic	asexual dioecious	Not threatened	UN		15	Multialelicos (codominantes)	SSR	6	8	0.646
265	74	Genetic diversity and reproductive biology of the dioecious and epiphytic bromeliad {Aechmea} mariae-reginae ({Bromeliaceae}) in {Costa} {Rica}: {Implications} for its conservation	Botanical Journal of the Linnean Society	2020	Cascante-Marín et al., 2020	Tracheophyta	Liliopsida	Poales	Bromeliaceae	Aechmea	Bromeliaceae	Aechmea_mariae-reginae	restricted	Not endemic	non_woody	animals	biotic	birds	biotic	asexual dioecious	Not threatened	UN		20	Multialelicos (codominantes)	SSR	6	8	0.726
267	76	Genetic diversity and structure of apomictic and sexually reproducing lindera species ({Lauraceae}) in {Japan}	Forests	2021	Nakamura et al., 2021	Tracheophyta	Magnoliopsida	Laurales	Lauraceae	Lindera	Lauraceae	Lindera_glauca	widespread	Not endemic	shrub	insects	biotic	birds	biotic	asexual dioecious	Not threatened	LC		1	Bialelicos (codominantes)	SNP	29	246	0.004
268	76	Genetic diversity and structure of apomictic and sexually reproducing lindera species ({Lauraceae}) in {Japan}	Forests	2021	Nakamura et al., 2021	Tracheophyta	Magnoliopsida	Laurales	Lauraceae	Lindera	Lauraceae	Lindera_glauca	widespread	Not endemic	shrub	insects	biotic	birds	biotic	asexual dioecious	Not threatened	LC		2	Bialelicos (codominantes)	SNP	29	246	0.012
269	76	Genetic diversity and structure of apomictic and sexually reproducing lindera species ({Lauraceae}) in {Japan}	Forests	2021	Nakamura et al., 2021	Tracheophyta	Magnoliopsida	Laurales	Lauraceae	Lindera	Lauraceae	Lindera_glauca	widespread	Not endemic	shrub	insects	biotic	birds	biotic	asexual dioecious	Not threatened	LC		2	Bialelicos (codominantes)	SNP	29	246	0.012
270	76	Genetic diversity and structure of apomictic and sexually reproducing lindera species ({Lauraceae}) in {Japan}	Forests	2021	Nakamura et al., 2021	Tracheophyta	Magnoliopsida	Laurales	Lauraceae	Lindera	Lauraceae	Lindera_glauca	widespread	Not endemic	shrub	insects	biotic	birds	biotic	asexual dioecious	Not threatened	LC		3	Bialelicos (codominantes)	SNP	29	246	0.01
271	76	Genetic diversity and structure of apomictic and sexually reproducing lindera species ({Lauraceae}) in {Japan}	Forests	2021	Nakamura et al., 2021	Tracheophyta	Magnoliopsida	Laurales	Lauraceae	Lindera	Lauraceae	Lindera_glauca	widespread	Not endemic	shrub	insects	biotic	birds	biotic	asexual dioecious	Not threatened	LC		5	Bialelicos (codominantes)	SNP	29	246	0.014
272	76	Genetic diversity and structure of apomictic and sexually reproducing lindera species ({Lauraceae}) in {Japan}	Forests	2021	Nakamura et al., 2021	Tracheophyta	Magnoliopsida	Laurales	Lauraceae	Lindera	Lauraceae	Lindera_glauca	widespread	Not endemic	shrub	insects	biotic	birds	biotic	asexual dioecious	Not threatened	LC		5	Bialelicos (codominantes)	SNP	29	246	0.012
273	76	Genetic diversity and structure of apomictic and sexually reproducing lindera species ({Lauraceae}) in {Japan}	Forests	2021	Nakamura et al., 2021	Tracheophyta	Magnoliopsida	Laurales	Lauraceae	Lindera	Lauraceae	Lindera_glauca	widespread	Not endemic	shrub	insects	biotic	birds	biotic	asexual dioecious	Not threatened	LC		5	Bialelicos (codominantes)	SNP	29	246	0.014
274	76	Genetic diversity and structure of apomictic and sexually reproducing lindera species ({Lauraceae}) in {Japan}	Forests	2021	Nakamura et al., 2021	Tracheophyta	Magnoliopsida	Laurales	Lauraceae	Lindera	Lauraceae	Lindera_glauca	widespread	Not endemic	shrub	insects	biotic	birds	biotic	asexual dioecious	Not threatened	LC		3	Bialelicos (codominantes)	SNP	29	246	0.01
275	76	Genetic diversity and structure of apomictic and sexually reproducing lindera species ({Lauraceae}) in {Japan}	Forests	2021	Nakamura et al., 2021	Tracheophyta	Magnoliopsida	Laurales	Lauraceae	Lindera	Lauraceae	Lindera_glauca	widespread	Not endemic	shrub	insects	biotic	birds	biotic	asexual dioecious	Not threatened	LC		5	Bialelicos (codominantes)	SNP	29	246	0.013
276	76	Genetic diversity and structure of apomictic and sexually reproducing lindera species ({Lauraceae}) in {Japan}	Forests	2021	Nakamura et al., 2021	Tracheophyta	Magnoliopsida	Laurales	Lauraceae	Lindera	Lauraceae	Lindera_glauca	widespread	Not endemic	shrub	insects	biotic	birds	biotic	asexual dioecious	Not threatened	LC		5	Bialelicos (codominantes)	SNP	29	246	0.011
277	76	Genetic diversity and structure of apomictic and sexually reproducing lindera species ({Lauraceae}) in {Japan}	Forests	2021	Nakamura et al., 2021	Tracheophyta	Magnoliopsida	Laurales	Lauraceae	Lindera	Lauraceae	Lindera_glauca	widespread	Not endemic	shrub	insects	biotic	birds	biotic	asexual dioecious	Not threatened	LC		5	Bialelicos (codominantes)	SNP	29	246	0.018
278	76	Genetic diversity and structure of apomictic and sexually reproducing lindera species ({Lauraceae}) in {Japan}	Forests	2021	Nakamura et al., 2021	Tracheophyta	Magnoliopsida	Laurales	Lauraceae	Lindera	Lauraceae	Lindera_glauca	widespread	Not endemic	shrub	insects	biotic	birds	biotic	asexual dioecious	Not threatened	LC		5	Bialelicos (codominantes)	SNP	29	246	0.011
279	76	Genetic diversity and structure of apomictic and sexually reproducing lindera species ({Lauraceae}) in {Japan}	Forests	2021	Nakamura et al., 2021	Tracheophyta	Magnoliopsida	Laurales	Lauraceae	Lindera	Lauraceae	Lindera_glauca	widespread	Not endemic	shrub	insects	biotic	birds	biotic	asexual dioecious	Not threatened	LC		4	Bialelicos (codominantes)	SNP	29	246	0.014
280	76	Genetic diversity and structure of apomictic and sexually reproducing lindera species ({Lauraceae}) in {Japan}	Forests	2021	Nakamura et al., 2021	Tracheophyta	Magnoliopsida	Laurales	Lauraceae	Lindera	Lauraceae	Lindera_glauca	widespread	Not endemic	shrub	insects	biotic	birds	biotic	asexual dioecious	Not threatened	LC		5	Bialelicos (codominantes)	SNP	29	246	0.008
281	76	Genetic diversity and structure of apomictic and sexually reproducing lindera species ({Lauraceae}) in {Japan}	Forests	2021	Nakamura et al., 2021	Tracheophyta	Magnoliopsida	Laurales	Lauraceae	Lindera	Lauraceae	Lindera_glauca	widespread	Not endemic	shrub	insects	biotic	birds	biotic	asexual dioecious	Not threatened	LC		4	Bialelicos (codominantes)	SNP	29	246	0.01
282	76	Genetic diversity and structure of apomictic and sexually reproducing lindera species ({Lauraceae}) in {Japan}	Forests	2021	Nakamura et al., 2021	Tracheophyta	Magnoliopsida	Laurales	Lauraceae	Lindera	Lauraceae	Lindera_glauca	widespread	Not endemic	shrub	insects	biotic	birds	biotic	asexual dioecious	Not threatened	LC		5	Bialelicos (codominantes)	SNP	29	246	0.016
283	76	Genetic diversity and structure of apomictic and sexually reproducing lindera species ({Lauraceae}) in {Japan}	Forests	2021	Nakamura et al., 2021	Tracheophyta	Magnoliopsida	Laurales	Lauraceae	Lindera	Lauraceae	Lindera_glauca	widespread	Not endemic	shrub	insects	biotic	birds	biotic	asexual dioecious	Not threatened	LC		2	Bialelicos (codominantes)	SNP	29	246	0.006
284	76	Genetic diversity and structure of apomictic and sexually reproducing lindera species ({Lauraceae}) in {Japan}	Forests	2021	Nakamura et al., 2021	Tracheophyta	Magnoliopsida	Laurales	Lauraceae	Lindera	Lauraceae	Lindera_glauca	widespread	Not endemic	shrub	insects	biotic	birds	biotic	asexual dioecious	Not threatened	LC		5	Bialelicos (codominantes)	SNP	29	246	0.013
285	76	Genetic diversity and structure of apomictic and sexually reproducing lindera species ({Lauraceae}) in {Japan}	Forests	2021	Nakamura et al., 2021	Tracheophyta	Magnoliopsida	Laurales	Lauraceae	Lindera	Lauraceae	Lindera_glauca	widespread	Not endemic	shrub	insects	biotic	birds	biotic	asexual dioecious	Not threatened	LC		5	Bialelicos (codominantes)	SNP	29	246	0.007
286	76	Genetic diversity and structure of apomictic and sexually reproducing lindera species ({Lauraceae}) in {Japan}	Forests	2021	Nakamura et al., 2021	Tracheophyta	Magnoliopsida	Laurales	Lauraceae	Lindera	Lauraceae	Lindera_glauca	widespread	Not endemic	shrub	insects	biotic	birds	biotic	asexual dioecious	Not threatened	LC		2	Bialelicos (codominantes)	SNP	29	246	0.003
287	76	Genetic diversity and structure of apomictic and sexually reproducing lindera species ({Lauraceae}) in {Japan}	Forests	2021	Nakamura et al., 2021	Tracheophyta	Magnoliopsida	Laurales	Lauraceae	Lindera	Lauraceae	Lindera_glauca	widespread	Not endemic	shrub	insects	biotic	birds	biotic	asexual dioecious	Not threatened	LC		3	Bialelicos (codominantes)	SNP	29	246	0.012
288	76	Genetic diversity and structure of apomictic and sexually reproducing lindera species ({Lauraceae}) in {Japan}	Forests	2021	Nakamura et al., 2021	Tracheophyta	Magnoliopsida	Laurales	Lauraceae	Lindera	Lauraceae	Lindera_glauca	widespread	Not endemic	shrub	insects	biotic	birds	biotic	asexual dioecious	Not threatened	LC		5	Bialelicos (codominantes)	SNP	29	246	0.014
289	76	Genetic diversity and structure of apomictic and sexually reproducing lindera species ({Lauraceae}) in {Japan}	Forests	2021	Nakamura et al., 2021	Tracheophyta	Magnoliopsida	Laurales	Lauraceae	Lindera	Lauraceae	Lindera_glauca	widespread	Not endemic	shrub	insects	biotic	birds	biotic	asexual dioecious	Not threatened	LC		5	Bialelicos (codominantes)	SNP	29	246	0.018
290	76	Genetic diversity and structure of apomictic and sexually reproducing lindera species ({Lauraceae}) in {Japan}	Forests	2021	Nakamura et al., 2021	Tracheophyta	Magnoliopsida	Laurales	Lauraceae	Lindera	Lauraceae	Lindera_glauca	widespread	Not endemic	shrub	insects	biotic	birds	biotic	asexual dioecious	Not threatened	LC		3	Bialelicos (codominantes)	SNP	29	246	0.009
291	76	Genetic diversity and structure of apomictic and sexually reproducing lindera species ({Lauraceae}) in {Japan}	Forests	2021	Nakamura et al., 2021	Tracheophyta	Magnoliopsida	Laurales	Lauraceae	Lindera	Lauraceae	Lindera_glauca	widespread	Not endemic	shrub	insects	biotic	birds	biotic	asexual dioecious	Not threatened	LC		5	Bialelicos (codominantes)	SNP	29	246	0.011
292	76	Genetic diversity and structure of apomictic and sexually reproducing lindera species ({Lauraceae}) in {Japan}	Forests	2021	Nakamura et al., 2021	Tracheophyta	Magnoliopsida	Laurales	Lauraceae	Lindera	Lauraceae	Lindera_glauca	widespread	Not endemic	shrub	insects	biotic	birds	biotic	asexual dioecious	Not threatened	LC		1	Bialelicos (codominantes)	SNP	29	246	0.008
293	76	Genetic diversity and structure of apomictic and sexually reproducing lindera species ({Lauraceae}) in {Japan}	Forests	2021	Nakamura et al., 2021	Tracheophyta	Magnoliopsida	Laurales	Lauraceae	Lindera	Lauraceae	Lindera_glauca	widespread	Not endemic	shrub	insects	biotic	birds	biotic	asexual dioecious	Not threatened	LC		3	Bialelicos (codominantes)	SNP	29	246	0.011
294	76	Genetic diversity and structure of apomictic and sexually reproducing lindera species ({Lauraceae}) in {Japan}	Forests	2021	Nakamura et al., 2021	Tracheophyta	Magnoliopsida	Laurales	Lauraceae	Lindera	Lauraceae	Lindera_glauca	widespread	Not endemic	shrub	insects	biotic	birds	biotic	asexual dioecious	Not threatened	LC		1	Bialelicos (codominantes)	SNP	29	246	0.008
295	76	Genetic diversity and structure of apomictic and sexually reproducing lindera species ({Lauraceae}) in {Japan}	Forests	2021	Nakamura et al., 2021	Tracheophyta	Magnoliopsida	Laurales	Lauraceae	Lindera	Lauraceae	Lindera_glauca	widespread	Not endemic	shrub	insects	biotic	birds	biotic	asexual dioecious	Not threatened	LC		1	Bialelicos (codominantes)	SNP	29	246	1e-06
296	76	Genetic diversity and structure of apomictic and sexually reproducing lindera species ({Lauraceae}) in {Japan}	Forests	2021	Nakamura et al., 2021	Tracheophyta	Magnoliopsida	Laurales	Lauraceae	Lindera	Lauraceae	Lindera_obtusiloba	widespread	Not endemic	shrub	insects	biotic	birds	biotic	dioecious	Not threatened	UN		5	Bialelicos (codominantes)	SNP	8	688	0.097
297	76	Genetic diversity and structure of apomictic and sexually reproducing lindera species ({Lauraceae}) in {Japan}	Forests	2021	Nakamura et al., 2021	Tracheophyta	Magnoliopsida	Laurales	Lauraceae	Lindera	Lauraceae	Lindera_obtusiloba	widespread	Not endemic	shrub	insects	biotic	birds	biotic	dioecious	Not threatened	UN		5	Bialelicos (codominantes)	SNP	8	688	0.085
298	76	Genetic diversity and structure of apomictic and sexually reproducing lindera species ({Lauraceae}) in {Japan}	Forests	2021	Nakamura et al., 2021	Tracheophyta	Magnoliopsida	Laurales	Lauraceae	Lindera	Lauraceae	Lindera_obtusiloba	widespread	Not endemic	shrub	insects	biotic	birds	biotic	dioecious	Not threatened	UN		5	Bialelicos (codominantes)	SNP	8	688	0.078
299	76	Genetic diversity and structure of apomictic and sexually reproducing lindera species ({Lauraceae}) in {Japan}	Forests	2021	Nakamura et al., 2021	Tracheophyta	Magnoliopsida	Laurales	Lauraceae	Lindera	Lauraceae	Lindera_obtusiloba	widespread	Not endemic	shrub	insects	biotic	birds	biotic	dioecious	Not threatened	UN		5	Bialelicos (codominantes)	SNP	8	688	0.084
300	76	Genetic diversity and structure of apomictic and sexually reproducing lindera species ({Lauraceae}) in {Japan}	Forests	2021	Nakamura et al., 2021	Tracheophyta	Magnoliopsida	Laurales	Lauraceae	Lindera	Lauraceae	Lindera_obtusiloba	widespread	Not endemic	shrub	insects	biotic	birds	biotic	dioecious	Not threatened	UN		5	Bialelicos (codominantes)	SNP	8	688	0.093
301	76	Genetic diversity and structure of apomictic and sexually reproducing lindera species ({Lauraceae}) in {Japan}	Forests	2021	Nakamura et al., 2021	Tracheophyta	Magnoliopsida	Laurales	Lauraceae	Lindera	Lauraceae	Lindera_obtusiloba	widespread	Not endemic	shrub	insects	biotic	birds	biotic	dioecious	Not threatened	UN		5	Bialelicos (codominantes)	SNP	8	688	0.085
302	76	Genetic diversity and structure of apomictic and sexually reproducing lindera species ({Lauraceae}) in {Japan}	Forests	2021	Nakamura et al., 2021	Tracheophyta	Magnoliopsida	Laurales	Lauraceae	Lindera	Lauraceae	Lindera_obtusiloba	widespread	Not endemic	shrub	insects	biotic	birds	biotic	dioecious	Not threatened	UN		4	Bialelicos (codominantes)	SNP	8	688	0.072
303	76	Genetic diversity and structure of apomictic and sexually reproducing lindera species ({Lauraceae}) in {Japan}	Forests	2021	Nakamura et al., 2021	Tracheophyta	Magnoliopsida	Laurales	Lauraceae	Lindera	Lauraceae	Lindera_obtusiloba	widespread	Not endemic	shrub	insects	biotic	birds	biotic	dioecious	Not threatened	UN		5	Bialelicos (codominantes)	SNP	8	688	0.071
304	76	Genetic diversity and structure of apomictic and sexually reproducing lindera species ({Lauraceae}) in {Japan}	Forests	2021	Nakamura et al., 2021	Tracheophyta	Magnoliopsida	Laurales	Lauraceae	Lindera	Lauraceae	Lindera_praecox	widespread	endemic	shrub	insects	biotic	birds	biotic	dioecious	Not threatened	LC		1	Bialelicos (codominantes)	SNP	11	355	0.008
305	76	Genetic diversity and structure of apomictic and sexually reproducing lindera species ({Lauraceae}) in {Japan}	Forests	2021	Nakamura et al., 2021	Tracheophyta	Magnoliopsida	Laurales	Lauraceae	Lindera	Lauraceae	Lindera_praecox	widespread	endemic	shrub	insects	biotic	birds	biotic	dioecious	Not threatened	LC		5	Bialelicos (codominantes)	SNP	11	355	0.063
306	76	Genetic diversity and structure of apomictic and sexually reproducing lindera species ({Lauraceae}) in {Japan}	Forests	2021	Nakamura et al., 2021	Tracheophyta	Magnoliopsida	Laurales	Lauraceae	Lindera	Lauraceae	Lindera_praecox	widespread	endemic	shrub	insects	biotic	birds	biotic	dioecious	Not threatened	LC		1	Bialelicos (codominantes)	SNP	11	355	0.022
307	76	Genetic diversity and structure of apomictic and sexually reproducing lindera species ({Lauraceae}) in {Japan}	Forests	2021	Nakamura et al., 2021	Tracheophyta	Magnoliopsida	Laurales	Lauraceae	Lindera	Lauraceae	Lindera_praecox	widespread	endemic	shrub	insects	biotic	birds	biotic	dioecious	Not threatened	LC		5	Bialelicos (codominantes)	SNP	11	355	0.059
308	76	Genetic diversity and structure of apomictic and sexually reproducing lindera species ({Lauraceae}) in {Japan}	Forests	2021	Nakamura et al., 2021	Tracheophyta	Magnoliopsida	Laurales	Lauraceae	Lindera	Lauraceae	Lindera_praecox	widespread	endemic	shrub	insects	biotic	birds	biotic	dioecious	Not threatened	LC		5	Bialelicos (codominantes)	SNP	11	355	0.07
309	76	Genetic diversity and structure of apomictic and sexually reproducing lindera species ({Lauraceae}) in {Japan}	Forests	2021	Nakamura et al., 2021	Tracheophyta	Magnoliopsida	Laurales	Lauraceae	Lindera	Lauraceae	Lindera_praecox	widespread	endemic	shrub	insects	biotic	birds	biotic	dioecious	Not threatened	LC		5	Bialelicos (codominantes)	SNP	11	355	0.061
310	76	Genetic diversity and structure of apomictic and sexually reproducing lindera species ({Lauraceae}) in {Japan}	Forests	2021	Nakamura et al., 2021	Tracheophyta	Magnoliopsida	Laurales	Lauraceae	Lindera	Lauraceae	Lindera_praecox	widespread	endemic	shrub	insects	biotic	birds	biotic	dioecious	Not threatened	LC		5	Bialelicos (codominantes)	SNP	11	355	0.075
311	76	Genetic diversity and structure of apomictic and sexually reproducing lindera species ({Lauraceae}) in {Japan}	Forests	2021	Nakamura et al., 2021	Tracheophyta	Magnoliopsida	Laurales	Lauraceae	Lindera	Lauraceae	Lindera_praecox	widespread	endemic	shrub	insects	biotic	birds	biotic	dioecious	Not threatened	LC		5	Bialelicos (codominantes)	SNP	11	355	0.062
312	76	Genetic diversity and structure of apomictic and sexually reproducing lindera species ({Lauraceae}) in {Japan}	Forests	2021	Nakamura et al., 2021	Tracheophyta	Magnoliopsida	Laurales	Lauraceae	Lindera	Lauraceae	Lindera_praecox	widespread	endemic	shrub	insects	biotic	birds	biotic	dioecious	Not threatened	LC		3	Bialelicos (codominantes)	SNP	11	355	0.043
313	76	Genetic diversity and structure of apomictic and sexually reproducing lindera species ({Lauraceae}) in {Japan}	Forests	2021	Nakamura et al., 2021	Tracheophyta	Magnoliopsida	Laurales	Lauraceae	Lindera	Lauraceae	Lindera_praecox	widespread	endemic	shrub	insects	biotic	birds	biotic	dioecious	Not threatened	LC		5	Bialelicos (codominantes)	SNP	11	355	0.055
314	76	Genetic diversity and structure of apomictic and sexually reproducing lindera species ({Lauraceae}) in {Japan}	Forests	2021	Nakamura et al., 2021	Tracheophyta	Magnoliopsida	Laurales	Lauraceae	Lindera	Lauraceae	Lindera_praecox	widespread	endemic	shrub	insects	biotic	birds	biotic	dioecious	Not threatened	LC		5	Bialelicos (codominantes)	SNP	11	355	0.054
315	76	Genetic diversity and structure of apomictic and sexually reproducing lindera species ({Lauraceae}) in {Japan}	Forests	2021	Nakamura et al., 2021	Tracheophyta	Magnoliopsida	Laurales	Lauraceae	Lindera	Lauraceae	Lindera_umbellata	widespread	endemic	shrub	insects	biotic	birds	biotic	dioecious	Not threatened	UN		5	Bialelicos (codominantes)	SNP	6	280	0.071
316	76	Genetic diversity and structure of apomictic and sexually reproducing lindera species ({Lauraceae}) in {Japan}	Forests	2021	Nakamura et al., 2021	Tracheophyta	Magnoliopsida	Laurales	Lauraceae	Lindera	Lauraceae	Lindera_umbellata	widespread	endemic	shrub	insects	biotic	birds	biotic	dioecious	Not threatened	UN		5	Bialelicos (codominantes)	SNP	6	280	0.096
317	76	Genetic diversity and structure of apomictic and sexually reproducing lindera species ({Lauraceae}) in {Japan}	Forests	2021	Nakamura et al., 2021	Tracheophyta	Magnoliopsida	Laurales	Lauraceae	Lindera	Lauraceae	Lindera_umbellata	widespread	endemic	shrub	insects	biotic	birds	biotic	dioecious	Not threatened	UN		5	Bialelicos (codominantes)	SNP	6	280	0.09
318	76	Genetic diversity and structure of apomictic and sexually reproducing lindera species ({Lauraceae}) in {Japan}	Forests	2021	Nakamura et al., 2021	Tracheophyta	Magnoliopsida	Laurales	Lauraceae	Lindera	Lauraceae	Lindera_umbellata	widespread	endemic	shrub	insects	biotic	birds	biotic	dioecious	Not threatened	UN		5	Bialelicos (codominantes)	SNP	6	280	0.08
319	76	Genetic diversity and structure of apomictic and sexually reproducing lindera species ({Lauraceae}) in {Japan}	Forests	2021	Nakamura et al., 2021	Tracheophyta	Magnoliopsida	Laurales	Lauraceae	Lindera	Lauraceae	Lindera_umbellata	widespread	endemic	shrub	insects	biotic	birds	biotic	dioecious	Not threatened	UN		5	Bialelicos (codominantes)	SNP	6	280	0.084
320	76	Genetic diversity and structure of apomictic and sexually reproducing lindera species ({Lauraceae}) in {Japan}	Forests	2021	Nakamura et al., 2021	Tracheophyta	Magnoliopsida	Laurales	Lauraceae	Lindera	Lauraceae	Lindera_umbellata	widespread	endemic	shrub	insects	biotic	birds	biotic	dioecious	Not threatened	UN		2	Bialelicos (codominantes)	SNP	6	280	0.056
324	80	Genetic diversity of {Hippophae} rhamnoides populations at varying altitudes in the {Wolong} {Natural} {Reserve} of {China} as revealed by {ISSR} markers	Silvae Genetica	2008	Chen et al., 2008	Tracheophyta	Magnoliopsida	Rosales	Elaeagnaceae	Hippophae	Elaeagnaceae	Hippophae_rhamnoides	widespread	Not endemic	shrub	wind	abiotic	birds; animals	biotic	asexual dioecious	Not threatened	LC		30	Bialelicos (dominantes)	ISSR	5	326	0.233
325	80	Genetic diversity of {Hippophae} rhamnoides populations at varying altitudes in the {Wolong} {Natural} {Reserve} of {China} as revealed by {ISSR} markers	Silvae Genetica	2008	Chen et al., 2008	Tracheophyta	Magnoliopsida	Rosales	Elaeagnaceae	Hippophae	Elaeagnaceae	Hippophae_rhamnoides	widespread	Not endemic	shrub	wind	abiotic	birds; animals	biotic	asexual dioecious	Not threatened	LC		30	Bialelicos (dominantes)	ISSR	5	326	0.265
326	80	Genetic diversity of {Hippophae} rhamnoides populations at varying altitudes in the {Wolong} {Natural} {Reserve} of {China} as revealed by {ISSR} markers	Silvae Genetica	2008	Chen et al., 2008	Tracheophyta	Magnoliopsida	Rosales	Elaeagnaceae	Hippophae	Elaeagnaceae	Hippophae_rhamnoides	widespread	Not endemic	shrub	wind	abiotic	birds; animals	biotic	asexual dioecious	Not threatened	LC		30	Bialelicos (dominantes)	ISSR	5	326	0.259
327	80	Genetic diversity of {Hippophae} rhamnoides populations at varying altitudes in the {Wolong} {Natural} {Reserve} of {China} as revealed by {ISSR} markers	Silvae Genetica	2008	Chen et al., 2008	Tracheophyta	Magnoliopsida	Rosales	Elaeagnaceae	Hippophae	Elaeagnaceae	Hippophae_rhamnoides	widespread	Not endemic	shrub	wind	abiotic	birds; animals	biotic	asexual dioecious	Not threatened	LC		30	Bialelicos (dominantes)	ISSR	5	326	0.242
328	80	Genetic diversity of {Hippophae} rhamnoides populations at varying altitudes in the {Wolong} {Natural} {Reserve} of {China} as revealed by {ISSR} markers	Silvae Genetica	2008	Chen et al., 2008	Tracheophyta	Magnoliopsida	Rosales	Elaeagnaceae	Hippophae	Elaeagnaceae	Hippophae_rhamnoides	widespread	Not endemic	shrub	wind	abiotic	birds; animals	biotic	asexual dioecious	Not threatened	LC		25	Bialelicos (dominantes)	ISSR	5	326	0.247
329	81	Genetic diversity of {Uapaca} kirkiana {Muel}. Årg. populations as revealed by amplified fragment length polymorphisms ({AFLPs})	African Journal of Biotechnology	2006	Mwase et al., 2006	Tracheophyta	Magnoliopsida	Malpighiales	Phyllanthaceae	Uapaca	Euphorbiaceae	Uapaca_kirkiana	widespread	Not endemic	tree	insects	biotic	birds; animals	biotic	asexual dioecious	Not threatened	LC		12	Bialelicos (dominantes)	AFLP	8	110	0.322
330	81	Genetic diversity of {Uapaca} kirkiana {Muel}. Årg. populations as revealed by amplified fragment length polymorphisms ({AFLPs})	African Journal of Biotechnology	2006	Mwase et al., 2006	Tracheophyta	Magnoliopsida	Malpighiales	Phyllanthaceae	Uapaca	Euphorbiaceae	Uapaca_kirkiana	widespread	Not endemic	tree	insects	biotic	birds; animals	biotic	asexual dioecious	Not threatened	LC		12	Bialelicos (dominantes)	AFLP	8	110	0.279
331	81	Genetic diversity of {Uapaca} kirkiana {Muel}. Årg. populations as revealed by amplified fragment length polymorphisms ({AFLPs})	African Journal of Biotechnology	2006	Mwase et al., 2006	Tracheophyta	Magnoliopsida	Malpighiales	Phyllanthaceae	Uapaca	Euphorbiaceae	Uapaca_kirkiana	widespread	Not endemic	tree	insects	biotic	birds; animals	biotic	asexual dioecious	Not threatened	LC		12	Bialelicos (dominantes)	AFLP	8	110	0.223
332	81	Genetic diversity of {Uapaca} kirkiana {Muel}. Årg. populations as revealed by amplified fragment length polymorphisms ({AFLPs})	African Journal of Biotechnology	2006	Mwase et al., 2006	Tracheophyta	Magnoliopsida	Malpighiales	Phyllanthaceae	Uapaca	Euphorbiaceae	Uapaca_kirkiana	widespread	Not endemic	tree	insects	biotic	birds; animals	biotic	asexual dioecious	Not threatened	LC		12	Bialelicos (dominantes)	AFLP	8	110	0.268
333	81	Genetic diversity of {Uapaca} kirkiana {Muel}. Årg. populations as revealed by amplified fragment length polymorphisms ({AFLPs})	African Journal of Biotechnology	2006	Mwase et al., 2006	Tracheophyta	Magnoliopsida	Malpighiales	Phyllanthaceae	Uapaca	Euphorbiaceae	Uapaca_kirkiana	widespread	Not endemic	tree	insects	biotic	birds; animals	biotic	asexual dioecious	Not threatened	LC		12	Bialelicos (dominantes)	AFLP	8	110	0.24
334	81	Genetic diversity of {Uapaca} kirkiana {Muel}. Årg. populations as revealed by amplified fragment length polymorphisms ({AFLPs})	African Journal of Biotechnology	2006	Mwase et al., 2006	Tracheophyta	Magnoliopsida	Malpighiales	Phyllanthaceae	Uapaca	Euphorbiaceae	Uapaca_kirkiana	widespread	Not endemic	tree	insects	biotic	birds; animals	biotic	asexual dioecious	Not threatened	LC		12	Bialelicos (dominantes)	AFLP	8	110	0.282
335	81	Genetic diversity of {Uapaca} kirkiana {Muel}. Årg. populations as revealed by amplified fragment length polymorphisms ({AFLPs})	African Journal of Biotechnology	2006	Mwase et al., 2006	Tracheophyta	Magnoliopsida	Malpighiales	Phyllanthaceae	Uapaca	Euphorbiaceae	Uapaca_kirkiana	widespread	Not endemic	tree	insects	biotic	birds; animals	biotic	asexual dioecious	Not threatened	LC		12	Bialelicos (dominantes)	AFLP	8	110	0.279
336	81	Genetic diversity of {Uapaca} kirkiana {Muel}. Årg. populations as revealed by amplified fragment length polymorphisms ({AFLPs})	African Journal of Biotechnology	2006	Mwase et al., 2006	Tracheophyta	Magnoliopsida	Malpighiales	Phyllanthaceae	Uapaca	Euphorbiaceae	Uapaca_kirkiana	widespread	Not endemic	tree	insects	biotic	birds; animals	biotic	asexual dioecious	Not threatened	LC		12	Bialelicos (dominantes)	AFLP	8	110	0.269
346	91	Genetic variability in sexually dimorphic and monomorphic populations of<i>Populus euphratica</i> (Salicaceae)	CANADIAN JOURNAL OF FOREST RESEARCH-REVUE CANADIENNE DE RECHERCHEFORESTIERE	2000	Rottenberg, Nevo, and Zohary, 2000	Tracheophyta	Magnoliopsida	Malpighiales	Salicaceae	Populus	Salicaceae	Populus_euphratica	widespread	Not endemic	tree	wind	abiotic	wind	abiotic	asexual dioecious	Not threatened	LC		24	Multialelicos (codominantes)	Allozymes	3	13	0.295
347	91	Genetic variability in sexually dimorphic and monomorphic populations of<i>Populus euphratica</i> (Salicaceae)	CANADIAN JOURNAL OF FOREST RESEARCH-REVUE CANADIENNE DE RECHERCHEFORESTIERE	2000	Rottenberg, Nevo, and Zohary, 2000	Tracheophyta	Magnoliopsida	Malpighiales	Salicaceae	Populus	Salicaceae	Populus_euphratica	widespread	Not endemic	tree	wind	abiotic	wind	abiotic	asexual dioecious	Not threatened	LC		8	Multialelicos (codominantes)	Allozymes	3	13	0.251
348	91	Genetic variability in sexually dimorphic and monomorphic populations of<i>Populus euphratica</i> (Salicaceae)	CANADIAN JOURNAL OF FOREST RESEARCH-REVUE CANADIENNE DE RECHERCHEFORESTIERE	2000	Rottenberg, Nevo, and Zohary, 2000	Tracheophyta	Magnoliopsida	Malpighiales	Salicaceae	Populus	Salicaceae	Populus_euphratica	widespread	Not endemic	tree	wind	abiotic	wind	abiotic	asexual dioecious	Not threatened	LC		6	Multialelicos (codominantes)	Allozymes	3	13	0.173
351	94	Genetic variation in {Aciphylla} glaucescens ({Apiaceae})	New Zealand Journal of Ecology	1999	Mitchell, Hogan, and Chapman, 1999	Tracheophyta	Magnoliopsida	Apiales	Apiaceae	Aciphylla	Apiaceae	Aciphylla_glaucescens	widespread	endemic	non_woody	insects; wind	abiotic/biotic	wind	abiotic	dioecious	Not threatened	UN	800-1000	63	Multialelicos (codominantes)	Allozymes	4	7	0.4
352	94	Genetic variation in {Aciphylla} glaucescens ({Apiaceae})	New Zealand Journal of Ecology	1999	Mitchell, Hogan, and Chapman, 1999	Tracheophyta	Magnoliopsida	Apiales	Apiaceae	Aciphylla	Apiaceae	Aciphylla_glaucescens	widespread	endemic	non_woody	insects; wind	abiotic/biotic	wind	abiotic	dioecious	Not threatened	UN	300-500	48	Multialelicos (codominantes)	Allozymes	4	7	0.18
353	94	Genetic variation in {Aciphylla} glaucescens ({Apiaceae})	New Zealand Journal of Ecology	1999	Mitchell, Hogan, and Chapman, 1999	Tracheophyta	Magnoliopsida	Apiales	Apiaceae	Aciphylla	Apiaceae	Aciphylla_glaucescens	widespread	endemic	non_woody	insects; wind	abiotic/biotic	wind	abiotic	dioecious	Not threatened	UN	300-500	48	Multialelicos (codominantes)	Allozymes	4	7	0.21
354	94	Genetic variation in {Aciphylla} glaucescens ({Apiaceae})	New Zealand Journal of Ecology	1999	Mitchell, Hogan, and Chapman, 1999	Tracheophyta	Magnoliopsida	Apiales	Apiaceae	Aciphylla	Apiaceae	Aciphylla_glaucescens	widespread	endemic	non_woody	insects; wind	abiotic/biotic	wind	abiotic	dioecious	Not threatened	UN	100	48	Multialelicos (codominantes)	Allozymes	4	7	0.24
355	95	Genetic variation in {Hippophae} rhamnoides ssp. sinensis ({Elaeagnaceae}) revealed by {RAPD} markers.	Biochemical genetics	2006	Sun et al., 2006	Tracheophyta	Magnoliopsida	Rosales	Elaeagnaceae	Hippophae	Elaeagnaceae	Hippophae_rhamnoides_sinensis	widespread	Not endemic	shrub	wind	abiotic	birds; animals	biotic	asexual dioecious	Not threatened	UN		13	Bialelicos (dominantes)	RAPD	13	95	0.178
356	95	Genetic variation in {Hippophae} rhamnoides ssp. sinensis ({Elaeagnaceae}) revealed by {RAPD} markers.	Biochemical genetics	2006	Sun et al., 2006	Tracheophyta	Magnoliopsida	Rosales	Elaeagnaceae	Hippophae	Elaeagnaceae	Hippophae_rhamnoides_sinensis	widespread	Not endemic	shrub	wind	abiotic	birds; animals	biotic	asexual dioecious	Not threatened	UN		13	Bialelicos (dominantes)	RAPD	13	95	0.223
357	95	Genetic variation in {Hippophae} rhamnoides ssp. sinensis ({Elaeagnaceae}) revealed by {RAPD} markers.	Biochemical genetics	2006	Sun et al., 2006	Tracheophyta	Magnoliopsida	Rosales	Elaeagnaceae	Hippophae	Elaeagnaceae	Hippophae_rhamnoides_sinensis	widespread	Not endemic	shrub	wind	abiotic	birds; animals	biotic	asexual dioecious	Not threatened	UN		15	Bialelicos (dominantes)	RAPD	13	95	0.16
358	95	Genetic variation in {Hippophae} rhamnoides ssp. sinensis ({Elaeagnaceae}) revealed by {RAPD} markers.	Biochemical genetics	2006	Sun et al., 2006	Tracheophyta	Magnoliopsida	Rosales	Elaeagnaceae	Hippophae	Elaeagnaceae	Hippophae_rhamnoides_sinensis	widespread	Not endemic	shrub	wind	abiotic	birds; animals	biotic	asexual dioecious	Not threatened	UN		19	Bialelicos (dominantes)	RAPD	13	95	0.163
359	95	Genetic variation in {Hippophae} rhamnoides ssp. sinensis ({Elaeagnaceae}) revealed by {RAPD} markers.	Biochemical genetics	2006	Sun et al., 2006	Tracheophyta	Magnoliopsida	Rosales	Elaeagnaceae	Hippophae	Elaeagnaceae	Hippophae_rhamnoides_sinensis	widespread	Not endemic	shrub	wind	abiotic	birds; animals	biotic	asexual dioecious	Not threatened	UN		20	Bialelicos (dominantes)	RAPD	13	95	0.158
360	95	Genetic variation in {Hippophae} rhamnoides ssp. sinensis ({Elaeagnaceae}) revealed by {RAPD} markers.	Biochemical genetics	2006	Sun et al., 2006	Tracheophyta	Magnoliopsida	Rosales	Elaeagnaceae	Hippophae	Elaeagnaceae	Hippophae_rhamnoides_sinensis	widespread	Not endemic	shrub	wind	abiotic	birds; animals	biotic	asexual dioecious	Not threatened	UN		20	Bialelicos (dominantes)	RAPD	13	95	0.145
361	95	Genetic variation in {Hippophae} rhamnoides ssp. sinensis ({Elaeagnaceae}) revealed by {RAPD} markers.	Biochemical genetics	2006	Sun et al., 2006	Tracheophyta	Magnoliopsida	Rosales	Elaeagnaceae	Hippophae	Elaeagnaceae	Hippophae_rhamnoides_sinensis	widespread	Not endemic	shrub	wind	abiotic	birds; animals	biotic	asexual dioecious	Not threatened	UN		19	Bialelicos (dominantes)	RAPD	13	95	0.174
362	95	Genetic variation in {Hippophae} rhamnoides ssp. sinensis ({Elaeagnaceae}) revealed by {RAPD} markers.	Biochemical genetics	2006	Sun et al., 2006	Tracheophyta	Magnoliopsida	Rosales	Elaeagnaceae	Hippophae	Elaeagnaceae	Hippophae_rhamnoides_sinensis	widespread	Not endemic	shrub	wind	abiotic	birds; animals	biotic	asexual dioecious	Not threatened	UN		18	Bialelicos (dominantes)	RAPD	13	95	0.164
363	95	Genetic variation in {Hippophae} rhamnoides ssp. sinensis ({Elaeagnaceae}) revealed by {RAPD} markers.	Biochemical genetics	2006	Sun et al., 2006	Tracheophyta	Magnoliopsida	Rosales	Elaeagnaceae	Hippophae	Elaeagnaceae	Hippophae_rhamnoides_sinensis	widespread	Not endemic	shrub	wind	abiotic	birds; animals	biotic	asexual dioecious	Not threatened	UN		20	Bialelicos (dominantes)	RAPD	13	95	0.125
364	95	Genetic variation in {Hippophae} rhamnoides ssp. sinensis ({Elaeagnaceae}) revealed by {RAPD} markers.	Biochemical genetics	2006	Sun et al., 2006	Tracheophyta	Magnoliopsida	Rosales	Elaeagnaceae	Hippophae	Elaeagnaceae	Hippophae_rhamnoides_sinensis	widespread	Not endemic	shrub	wind	abiotic	birds; animals	biotic	asexual dioecious	Not threatened	UN		17	Bialelicos (dominantes)	RAPD	13	95	0.179
365	95	Genetic variation in {Hippophae} rhamnoides ssp. sinensis ({Elaeagnaceae}) revealed by {RAPD} markers.	Biochemical genetics	2006	Sun et al., 2006	Tracheophyta	Magnoliopsida	Rosales	Elaeagnaceae	Hippophae	Elaeagnaceae	Hippophae_rhamnoides_sinensis	widespread	Not endemic	shrub	wind	abiotic	birds; animals	biotic	asexual dioecious	Not threatened	UN		20	Bialelicos (dominantes)	RAPD	13	95	0.198
366	95	Genetic variation in {Hippophae} rhamnoides ssp. sinensis ({Elaeagnaceae}) revealed by {RAPD} markers.	Biochemical genetics	2006	Sun et al., 2006	Tracheophyta	Magnoliopsida	Rosales	Elaeagnaceae	Hippophae	Elaeagnaceae	Hippophae_rhamnoides_sinensis	widespread	Not endemic	shrub	wind	abiotic	birds; animals	biotic	asexual dioecious	Not threatened	UN		20	Bialelicos (dominantes)	RAPD	13	95	0.161
367	95	Genetic variation in {Hippophae} rhamnoides ssp. sinensis ({Elaeagnaceae}) revealed by {RAPD} markers.	Biochemical genetics	2006	Sun et al., 2006	Tracheophyta	Magnoliopsida	Rosales	Elaeagnaceae	Hippophae	Elaeagnaceae	Hippophae_rhamnoides_sinensis	widespread	Not endemic	shrub	wind	abiotic	birds; animals	biotic	asexual dioecious	Not threatened	UN		18	Bialelicos (dominantes)	RAPD	13	95	0.163
375	97	GENETIC-VARIATION AND POPULATION-STRUCTURE IN KOREAN POPULATIONS OFEURYA-JAPONICA (THEACEAE)	AMERICAN JOURNAL OF BOTANY	1994	CHUNG and KANG, 1994	Tracheophyta	Magnoliopsida	Ericales	Pentaphylacaceae	Eurya	Theaceae	Eurya_japonica	widespread	Not endemic	tree	wind	abiotic	gravity	abiotic	dioecious	Not threatened	UN		50	Multialelicos (codominantes)	Allozymes	20	12	0.445
376	97	GENETIC-VARIATION AND POPULATION-STRUCTURE IN KOREAN POPULATIONS OFEURYA-JAPONICA (THEACEAE)	AMERICAN JOURNAL OF BOTANY	1994	CHUNG and KANG, 1994	Tracheophyta	Magnoliopsida	Ericales	Pentaphylacaceae	Eurya	Theaceae	Eurya_japonica	widespread	Not endemic	tree	wind	abiotic	gravity	abiotic	dioecious	Not threatened	UN		50	Multialelicos (codominantes)	Allozymes	20	12	0.417
377	97	GENETIC-VARIATION AND POPULATION-STRUCTURE IN KOREAN POPULATIONS OFEURYA-JAPONICA (THEACEAE)	AMERICAN JOURNAL OF BOTANY	1994	CHUNG and KANG, 1994	Tracheophyta	Magnoliopsida	Ericales	Pentaphylacaceae	Eurya	Theaceae	Eurya_japonica	widespread	Not endemic	tree	wind	abiotic	gravity	abiotic	dioecious	Not threatened	UN		50	Multialelicos (codominantes)	Allozymes	20	12	0.499
378	97	GENETIC-VARIATION AND POPULATION-STRUCTURE IN KOREAN POPULATIONS OFEURYA-JAPONICA (THEACEAE)	AMERICAN JOURNAL OF BOTANY	1994	CHUNG and KANG, 1994	Tracheophyta	Magnoliopsida	Ericales	Pentaphylacaceae	Eurya	Theaceae	Eurya_japonica	widespread	Not endemic	tree	wind	abiotic	gravity	abiotic	dioecious	Not threatened	UN		50	Multialelicos (codominantes)	Allozymes	20	12	0.464
379	97	GENETIC-VARIATION AND POPULATION-STRUCTURE IN KOREAN POPULATIONS OFEURYA-JAPONICA (THEACEAE)	AMERICAN JOURNAL OF BOTANY	1994	CHUNG and KANG, 1994	Tracheophyta	Magnoliopsida	Ericales	Pentaphylacaceae	Eurya	Theaceae	Eurya_japonica	widespread	Not endemic	tree	wind	abiotic	gravity	abiotic	dioecious	Not threatened	UN		50	Multialelicos (codominantes)	Allozymes	20	12	0.478
380	97	GENETIC-VARIATION AND POPULATION-STRUCTURE IN KOREAN POPULATIONS OFEURYA-JAPONICA (THEACEAE)	AMERICAN JOURNAL OF BOTANY	1994	CHUNG and KANG, 1994	Tracheophyta	Magnoliopsida	Ericales	Pentaphylacaceae	Eurya	Theaceae	Eurya_japonica	widespread	Not endemic	tree	wind	abiotic	gravity	abiotic	dioecious	Not threatened	UN		50	Multialelicos (codominantes)	Allozymes	20	12	0.469
381	97	GENETIC-VARIATION AND POPULATION-STRUCTURE IN KOREAN POPULATIONS OFEURYA-JAPONICA (THEACEAE)	AMERICAN JOURNAL OF BOTANY	1994	CHUNG and KANG, 1994	Tracheophyta	Magnoliopsida	Ericales	Pentaphylacaceae	Eurya	Theaceae	Eurya_japonica	widespread	Not endemic	tree	wind	abiotic	gravity	abiotic	dioecious	Not threatened	UN		50	Multialelicos (codominantes)	Allozymes	20	12	0.475
382	97	GENETIC-VARIATION AND POPULATION-STRUCTURE IN KOREAN POPULATIONS OFEURYA-JAPONICA (THEACEAE)	AMERICAN JOURNAL OF BOTANY	1994	CHUNG and KANG, 1994	Tracheophyta	Magnoliopsida	Ericales	Pentaphylacaceae	Eurya	Theaceae	Eurya_japonica	widespread	Not endemic	tree	wind	abiotic	gravity	abiotic	dioecious	Not threatened	UN		50	Multialelicos (codominantes)	Allozymes	20	12	0.474
383	97	GENETIC-VARIATION AND POPULATION-STRUCTURE IN KOREAN POPULATIONS OFEURYA-JAPONICA (THEACEAE)	AMERICAN JOURNAL OF BOTANY	1994	CHUNG and KANG, 1994	Tracheophyta	Magnoliopsida	Ericales	Pentaphylacaceae	Eurya	Theaceae	Eurya_japonica	widespread	Not endemic	tree	wind	abiotic	gravity	abiotic	dioecious	Not threatened	UN		50	Multialelicos (codominantes)	Allozymes	20	12	0.483
384	97	GENETIC-VARIATION AND POPULATION-STRUCTURE IN KOREAN POPULATIONS OFEURYA-JAPONICA (THEACEAE)	AMERICAN JOURNAL OF BOTANY	1994	CHUNG and KANG, 1994	Tracheophyta	Magnoliopsida	Ericales	Pentaphylacaceae	Eurya	Theaceae	Eurya_japonica	widespread	Not endemic	tree	wind	abiotic	gravity	abiotic	dioecious	Not threatened	UN		50	Multialelicos (codominantes)	Allozymes	20	12	0.477
385	97	GENETIC-VARIATION AND POPULATION-STRUCTURE IN KOREAN POPULATIONS OFEURYA-JAPONICA (THEACEAE)	AMERICAN JOURNAL OF BOTANY	1994	CHUNG and KANG, 1994	Tracheophyta	Magnoliopsida	Ericales	Pentaphylacaceae	Eurya	Theaceae	Eurya_japonica	widespread	Not endemic	tree	wind	abiotic	gravity	abiotic	dioecious	Not threatened	UN		50	Multialelicos (codominantes)	Allozymes	20	12	0.45
386	97	GENETIC-VARIATION AND POPULATION-STRUCTURE IN KOREAN POPULATIONS OFEURYA-JAPONICA (THEACEAE)	AMERICAN JOURNAL OF BOTANY	1994	CHUNG and KANG, 1994	Tracheophyta	Magnoliopsida	Ericales	Pentaphylacaceae	Eurya	Theaceae	Eurya_japonica	widespread	Not endemic	tree	wind	abiotic	gravity	abiotic	dioecious	Not threatened	UN		50	Multialelicos (codominantes)	Allozymes	20	12	0.426
387	97	GENETIC-VARIATION AND POPULATION-STRUCTURE IN KOREAN POPULATIONS OFEURYA-JAPONICA (THEACEAE)	AMERICAN JOURNAL OF BOTANY	1994	CHUNG and KANG, 1994	Tracheophyta	Magnoliopsida	Ericales	Pentaphylacaceae	Eurya	Theaceae	Eurya_japonica	widespread	Not endemic	tree	wind	abiotic	gravity	abiotic	dioecious	Not threatened	UN		50	Multialelicos (codominantes)	Allozymes	20	12	0.508
388	97	GENETIC-VARIATION AND POPULATION-STRUCTURE IN KOREAN POPULATIONS OFEURYA-JAPONICA (THEACEAE)	AMERICAN JOURNAL OF BOTANY	1994	CHUNG and KANG, 1994	Tracheophyta	Magnoliopsida	Ericales	Pentaphylacaceae	Eurya	Theaceae	Eurya_japonica	widespread	Not endemic	tree	wind	abiotic	gravity	abiotic	dioecious	Not threatened	UN		50	Multialelicos (codominantes)	Allozymes	20	12	0.455
389	97	GENETIC-VARIATION AND POPULATION-STRUCTURE IN KOREAN POPULATIONS OFEURYA-JAPONICA (THEACEAE)	AMERICAN JOURNAL OF BOTANY	1994	CHUNG and KANG, 1994	Tracheophyta	Magnoliopsida	Ericales	Pentaphylacaceae	Eurya	Theaceae	Eurya_japonica	widespread	Not endemic	tree	wind	abiotic	gravity	abiotic	dioecious	Not threatened	UN		50	Multialelicos (codominantes)	Allozymes	20	12	0.493
390	97	GENETIC-VARIATION AND POPULATION-STRUCTURE IN KOREAN POPULATIONS OFEURYA-JAPONICA (THEACEAE)	AMERICAN JOURNAL OF BOTANY	1994	CHUNG and KANG, 1994	Tracheophyta	Magnoliopsida	Ericales	Pentaphylacaceae	Eurya	Theaceae	Eurya_japonica	widespread	Not endemic	tree	wind	abiotic	gravity	abiotic	dioecious	Not threatened	UN		50	Multialelicos (codominantes)	Allozymes	20	12	0.454
391	97	GENETIC-VARIATION AND POPULATION-STRUCTURE IN KOREAN POPULATIONS OFEURYA-JAPONICA (THEACEAE)	AMERICAN JOURNAL OF BOTANY	1994	CHUNG and KANG, 1994	Tracheophyta	Magnoliopsida	Ericales	Pentaphylacaceae	Eurya	Theaceae	Eurya_japonica	widespread	Not endemic	tree	wind	abiotic	gravity	abiotic	dioecious	Not threatened	UN		50	Multialelicos (codominantes)	Allozymes	20	12	0.481
392	97	GENETIC-VARIATION AND POPULATION-STRUCTURE IN KOREAN POPULATIONS OFEURYA-JAPONICA (THEACEAE)	AMERICAN JOURNAL OF BOTANY	1994	CHUNG and KANG, 1994	Tracheophyta	Magnoliopsida	Ericales	Pentaphylacaceae	Eurya	Theaceae	Eurya_japonica	widespread	Not endemic	tree	wind	abiotic	gravity	abiotic	dioecious	Not threatened	UN		50	Multialelicos (codominantes)	Allozymes	20	12	0.472
393	97	GENETIC-VARIATION AND POPULATION-STRUCTURE IN KOREAN POPULATIONS OFEURYA-JAPONICA (THEACEAE)	AMERICAN JOURNAL OF BOTANY	1994	CHUNG and KANG, 1994	Tracheophyta	Magnoliopsida	Ericales	Pentaphylacaceae	Eurya	Theaceae	Eurya_japonica	widespread	Not endemic	tree	wind	abiotic	gravity	abiotic	dioecious	Not threatened	UN		50	Multialelicos (codominantes)	Allozymes	20	12	0.418
394	97	GENETIC-VARIATION AND POPULATION-STRUCTURE IN KOREAN POPULATIONS OFEURYA-JAPONICA (THEACEAE)	AMERICAN JOURNAL OF BOTANY	1994	CHUNG and KANG, 1994	Tracheophyta	Magnoliopsida	Ericales	Pentaphylacaceae	Eurya	Theaceae	Eurya_japonica	widespread	Not endemic	tree	wind	abiotic	gravity	abiotic	dioecious	Not threatened	UN		50	Multialelicos (codominantes)	Allozymes	20	12	0.402
401	104	Gone with the wind: Negative genetic and progeny fitness consequences ofhabitat fragmentation in the wind pollinated dioecious tree <i>Brosimumalicastrum</i>	AMERICAN JOURNAL OF BOTANY	2023	de Jesus Aguilar-Aguilar et al., 2023	Tracheophyta	Magnoliopsida	Rosales	Moraceae	Brosimum	Moraceae	Brosimum_alicastrum	widespread	Not endemic	tree	wind	abiotic	birds; animals	biotic	dioecious	Not threatened	LC		33	Multialelicos (codominantes)	SSR	6	8	0.636125
402	104	Gone with the wind: Negative genetic and progeny fitness consequences ofhabitat fragmentation in the wind pollinated dioecious tree <i>Brosimumalicastrum</i>	AMERICAN JOURNAL OF BOTANY	2023	de Jesus Aguilar-Aguilar et al., 2023	Tracheophyta	Magnoliopsida	Rosales	Moraceae	Brosimum	Moraceae	Brosimum_alicastrum	widespread	Not endemic	tree	wind	abiotic	birds; animals	biotic	dioecious	Not threatened	LC		56	Multialelicos (codominantes)	SSR	6	8	0.553
403	104	Gone with the wind: Negative genetic and progeny fitness consequences ofhabitat fragmentation in the wind pollinated dioecious tree <i>Brosimumalicastrum</i>	AMERICAN JOURNAL OF BOTANY	2023	de Jesus Aguilar-Aguilar et al., 2023	Tracheophyta	Magnoliopsida	Rosales	Moraceae	Brosimum	Moraceae	Brosimum_alicastrum	widespread	Not endemic	tree	wind	abiotic	birds; animals	biotic	dioecious	Not threatened	LC		55	Multialelicos (codominantes)	SSR	6	8	0.625375
404	104	Gone with the wind: Negative genetic and progeny fitness consequences ofhabitat fragmentation in the wind pollinated dioecious tree <i>Brosimumalicastrum</i>	AMERICAN JOURNAL OF BOTANY	2023	de Jesus Aguilar-Aguilar et al., 2023	Tracheophyta	Magnoliopsida	Rosales	Moraceae	Brosimum	Moraceae	Brosimum_alicastrum	widespread	Not endemic	tree	wind	abiotic	birds; animals	biotic	dioecious	Not threatened	LC		22	Multialelicos (codominantes)	SSR	6	8	0.576125
405	104	Gone with the wind: Negative genetic and progeny fitness consequences ofhabitat fragmentation in the wind pollinated dioecious tree <i>Brosimumalicastrum</i>	AMERICAN JOURNAL OF BOTANY	2023	de Jesus Aguilar-Aguilar et al., 2023	Tracheophyta	Magnoliopsida	Rosales	Moraceae	Brosimum	Moraceae	Brosimum_alicastrum	widespread	Not endemic	tree	wind	abiotic	birds; animals	biotic	dioecious	Not threatened	LC		10	Multialelicos (codominantes)	SSR	6	8	0.617
406	104	Gone with the wind: Negative genetic and progeny fitness consequences ofhabitat fragmentation in the wind pollinated dioecious tree <i>Brosimumalicastrum</i>	AMERICAN JOURNAL OF BOTANY	2023	de Jesus Aguilar-Aguilar et al., 2023	Tracheophyta	Magnoliopsida	Rosales	Moraceae	Brosimum	Moraceae	Brosimum_alicastrum	widespread	Not endemic	tree	wind	abiotic	birds; animals	biotic	dioecious	Not threatened	LC		11	Multialelicos (codominantes)	SSR	6	8	0.607
407	105	Growing Out of the Tropical Forests: Gene Flow of Native MesoamericanTrees Among Forest and Mayan Homegardens	FRONTIERS IN ECOLOGY AND EVOLUTION	2021	Ferrer et al., 2021	Tracheophyta	Magnoliopsida	Rosales	Moraceae	Brosimum	Moraceae	Brosimum_alicastrum	widespread	Not endemic	tree	wind	abiotic	birds; animals	biotic	dioecious	Not threatened	LC		19	Bialelicos (dominantes)	ISSR	2	36	0.079
408	105	Growing Out of the Tropical Forests: Gene Flow of Native MesoamericanTrees Among Forest and Mayan Homegardens	FRONTIERS IN ECOLOGY AND EVOLUTION	2021	Ferrer et al., 2021	Tracheophyta	Magnoliopsida	Rosales	Moraceae	Brosimum	Moraceae	Brosimum_alicastrum	widespread	Not endemic	tree	wind	abiotic	birds; animals	biotic	dioecious	Not threatened	LC		20	Bialelicos (dominantes)	ISSR	2	36	0.169
409	105	Growing Out of the Tropical Forests: Gene Flow of Native MesoamericanTrees Among Forest and Mayan Homegardens	FRONTIERS IN ECOLOGY AND EVOLUTION	2021	Ferrer et al., 2021	Tracheophyta	Magnoliopsida	Sapindales	Anacardiaceae	Spondias	Anacardiaceae	Spondias_purpurea	widespread	Not endemic	tree	insects	biotic	birds; animals	biotic	asexual dioecious	Not threatened	LC		22	Bialelicos (dominantes)	ISSR	2	68	0.094
410	105	Growing Out of the Tropical Forests: Gene Flow of Native MesoamericanTrees Among Forest and Mayan Homegardens	FRONTIERS IN ECOLOGY AND EVOLUTION	2021	Ferrer et al., 2021	Tracheophyta	Magnoliopsida	Sapindales	Anacardiaceae	Spondias	Anacardiaceae	Spondias_purpurea	widespread	Not endemic	tree	insects	biotic	birds; animals	biotic	asexual dioecious	Not threatened	LC		20	Bialelicos (dominantes)	ISSR	2	68	0.139
411	106	Habitat fragmentation negatively affects effective gene flow via pollen,and male and female fitness in the dioecious tree, Spondias purpurea (Anacardiaceae)	BIOLOGICAL CONSERVATION	2021	Cristóbal-Pérez et al., 2021	Tracheophyta	Magnoliopsida	Sapindales	Anacardiaceae	Spondias	Anacardiaceae	Spondias_purpurea	widespread	Not endemic	tree	insects	biotic	birds; animals	biotic	asexual dioecious	Not threatened	LC		210	Multialelicos (codominantes)	SSR	5	9	0.501
412	106	Habitat fragmentation negatively affects effective gene flow via pollen,and male and female fitness in the dioecious tree, Spondias purpurea (Anacardiaceae)	BIOLOGICAL CONSERVATION	2021	Cristóbal-Pérez et al., 2021	Tracheophyta	Magnoliopsida	Sapindales	Anacardiaceae	Spondias	Anacardiaceae	Spondias_purpurea	widespread	Not endemic	tree	insects	biotic	birds; animals	biotic	asexual dioecious	Not threatened	LC		98	Multialelicos (codominantes)	SSR	5	9	0.571
413	106	Habitat fragmentation negatively affects effective gene flow via pollen,and male and female fitness in the dioecious tree, Spondias purpurea (Anacardiaceae)	BIOLOGICAL CONSERVATION	2021	Cristóbal-Pérez et al., 2021	Tracheophyta	Magnoliopsida	Sapindales	Anacardiaceae	Spondias	Anacardiaceae	Spondias_purpurea	widespread	Not endemic	tree	insects	biotic	birds; animals	biotic	asexual dioecious	Not threatened	LC		51	Multialelicos (codominantes)	SSR	5	9	0.583
414	106	Habitat fragmentation negatively affects effective gene flow via pollen,and male and female fitness in the dioecious tree, Spondias purpurea (Anacardiaceae)	BIOLOGICAL CONSERVATION	2021	Cristóbal-Pérez et al., 2021	Tracheophyta	Magnoliopsida	Sapindales	Anacardiaceae	Spondias	Anacardiaceae	Spondias_purpurea	widespread	Not endemic	tree	insects	biotic	birds; animals	biotic	asexual dioecious	Not threatened	LC		62	Multialelicos (codominantes)	SSR	5	9	0.503
415	106	Habitat fragmentation negatively affects effective gene flow via pollen,and male and female fitness in the dioecious tree, Spondias purpurea (Anacardiaceae)	BIOLOGICAL CONSERVATION	2021	Cristóbal-Pérez et al., 2021	Tracheophyta	Magnoliopsida	Sapindales	Anacardiaceae	Spondias	Anacardiaceae	Spondias_purpurea	widespread	Not endemic	tree	insects	biotic	birds; animals	biotic	asexual dioecious	Not threatened	LC		61	Multialelicos (codominantes)	SSR	5	9	0.579
416	107	HABITAT FRAGMENTATION THREATENS WILD POPULATIONS OF <i>CARICA PAPAYA</i>(CARICACEAE) IN A LOWLAND RAINFOREST	AMERICAN JOURNAL OF BOTANY	2014	Chavez-Pesqueira et al., 2014	Tracheophyta	Magnoliopsida	Brassicales	Caricaceae	Carica	Caricaceae	Carica_papaya	restricted	Not endemic	tree	insects	biotic	birds; animals	biotic	dioecious	Not threatened	DD	30	30	Multialelicos (codominantes)	SSR	8	6	0.689
417	107	HABITAT FRAGMENTATION THREATENS WILD POPULATIONS OF <i>CARICA PAPAYA</i>(CARICACEAE) IN A LOWLAND RAINFOREST	AMERICAN JOURNAL OF BOTANY	2014	Chavez-Pesqueira et al., 2014	Tracheophyta	Magnoliopsida	Brassicales	Caricaceae	Carica	Caricaceae	Carica_papaya	restricted	Not endemic	tree	insects	biotic	birds; animals	biotic	dioecious	Not threatened	DD	31	31	Multialelicos (codominantes)	SSR	8	6	0.742
418	107	HABITAT FRAGMENTATION THREATENS WILD POPULATIONS OF <i>CARICA PAPAYA</i>(CARICACEAE) IN A LOWLAND RAINFOREST	AMERICAN JOURNAL OF BOTANY	2014	Chavez-Pesqueira et al., 2014	Tracheophyta	Magnoliopsida	Brassicales	Caricaceae	Carica	Caricaceae	Carica_papaya	restricted	Not endemic	tree	insects	biotic	birds; animals	biotic	dioecious	Not threatened	DD	15	15	Multialelicos (codominantes)	SSR	8	6	0.606
419	107	HABITAT FRAGMENTATION THREATENS WILD POPULATIONS OF <i>CARICA PAPAYA</i>(CARICACEAE) IN A LOWLAND RAINFOREST	AMERICAN JOURNAL OF BOTANY	2014	Chavez-Pesqueira et al., 2014	Tracheophyta	Magnoliopsida	Brassicales	Caricaceae	Carica	Caricaceae	Carica_papaya	restricted	Not endemic	tree	insects	biotic	birds; animals	biotic	dioecious	Not threatened	DD	30	30	Multialelicos (codominantes)	SSR	8	6	0.752
420	107	HABITAT FRAGMENTATION THREATENS WILD POPULATIONS OF <i>CARICA PAPAYA</i>(CARICACEAE) IN A LOWLAND RAINFOREST	AMERICAN JOURNAL OF BOTANY	2014	Chavez-Pesqueira et al., 2014	Tracheophyta	Magnoliopsida	Brassicales	Caricaceae	Carica	Caricaceae	Carica_papaya	restricted	Not endemic	tree	insects	biotic	birds; animals	biotic	dioecious	Not threatened	DD	31	31	Multialelicos (codominantes)	SSR	8	6	0.527
421	107	HABITAT FRAGMENTATION THREATENS WILD POPULATIONS OF <i>CARICA PAPAYA</i>(CARICACEAE) IN A LOWLAND RAINFOREST	AMERICAN JOURNAL OF BOTANY	2014	Chavez-Pesqueira et al., 2014	Tracheophyta	Magnoliopsida	Brassicales	Caricaceae	Carica	Caricaceae	Carica_papaya	restricted	Not endemic	tree	insects	biotic	birds; animals	biotic	dioecious	Not threatened	DD	30	30	Multialelicos (codominantes)	SSR	8	6	0.598
422	107	HABITAT FRAGMENTATION THREATENS WILD POPULATIONS OF <i>CARICA PAPAYA</i>(CARICACEAE) IN A LOWLAND RAINFOREST	AMERICAN JOURNAL OF BOTANY	2014	Chavez-Pesqueira et al., 2014	Tracheophyta	Magnoliopsida	Brassicales	Caricaceae	Carica	Caricaceae	Carica_papaya	restricted	Not endemic	tree	insects	biotic	birds; animals	biotic	dioecious	Not threatened	DD	29	29	Multialelicos (codominantes)	SSR	8	6	0.415
423	107	HABITAT FRAGMENTATION THREATENS WILD POPULATIONS OF <i>CARICA PAPAYA</i>(CARICACEAE) IN A LOWLAND RAINFOREST	AMERICAN JOURNAL OF BOTANY	2014	Chavez-Pesqueira et al., 2014	Tracheophyta	Magnoliopsida	Brassicales	Caricaceae	Carica	Caricaceae	Carica_papaya	restricted	Not endemic	tree	insects	biotic	birds; animals	biotic	dioecious	Not threatened	DD	15	15	Multialelicos (codominantes)	SSR	8	6	0.518
425	109	High genomic diversity maintained by populations of <i>Carexscirpoidea</i> subsp. <i>convoluta</i>, a paraphyletic Great Lakesecotype	CONSERVATION GENETICS	2021	Bard, Miller, and Bruederle, 2021	Tracheophyta	Liliopsida	Poales	Cyperaceae	Carex	Cyperaceae	Carex_scirpoidea_convoluta	restricted	endemic	non_woody	wind	abiotic	birds;water;wind	abiotic/biotic	asexual dioecious	Threatened	VU		8	Bialelicos (codominantes)	SNP	6	7384	0.39
426	109	High genomic diversity maintained by populations of <i>Carexscirpoidea</i> subsp. <i>convoluta</i>, a paraphyletic Great Lakesecotype	CONSERVATION GENETICS	2021	Bard, Miller, and Bruederle, 2021	Tracheophyta	Liliopsida	Poales	Cyperaceae	Carex	Cyperaceae	Carex_scirpoidea_convoluta	restricted	endemic	non_woody	wind	abiotic	birds;water;wind	abiotic/biotic	asexual dioecious	Threatened	VU		8	Bialelicos (codominantes)	SNP	6	7384	0.37
427	109	High genomic diversity maintained by populations of <i>Carexscirpoidea</i> subsp. <i>convoluta</i>, a paraphyletic Great Lakesecotype	CONSERVATION GENETICS	2021	Bard, Miller, and Bruederle, 2021	Tracheophyta	Liliopsida	Poales	Cyperaceae	Carex	Cyperaceae	Carex_scirpoidea_convoluta	restricted	endemic	non_woody	wind	abiotic	birds;water;wind	abiotic/biotic	asexual dioecious	Threatened	VU		8	Bialelicos (codominantes)	SNP	6	7384	0.38
428	109	High genomic diversity maintained by populations of <i>Carexscirpoidea</i> subsp. <i>convoluta</i>, a paraphyletic Great Lakesecotype	CONSERVATION GENETICS	2021	Bard, Miller, and Bruederle, 2021	Tracheophyta	Liliopsida	Poales	Cyperaceae	Carex	Cyperaceae	Carex_scirpoidea_convoluta	restricted	endemic	non_woody	wind	abiotic	birds;water;wind	abiotic/biotic	asexual dioecious	Threatened	VU		8	Bialelicos (codominantes)	SNP	6	7384	0.36
429	109	High genomic diversity maintained by populations of <i>Carexscirpoidea</i> subsp. <i>convoluta</i>, a paraphyletic Great Lakesecotype	CONSERVATION GENETICS	2021	Bard, Miller, and Bruederle, 2021	Tracheophyta	Liliopsida	Poales	Cyperaceae	Carex	Cyperaceae	Carex_scirpoidea_convoluta	restricted	endemic	non_woody	wind	abiotic	birds;water;wind	abiotic/biotic	asexual dioecious	Threatened	VU		8	Bialelicos (codominantes)	SNP	6	7384	0.38
430	109	High genomic diversity maintained by populations of <i>Carexscirpoidea</i> subsp. <i>convoluta</i>, a paraphyletic Great Lakesecotype	CONSERVATION GENETICS	2021	Bard, Miller, and Bruederle, 2021	Tracheophyta	Liliopsida	Poales	Cyperaceae	Carex	Cyperaceae	Carex_scirpoidea_convoluta	restricted	endemic	non_woody	wind	abiotic	birds;water;wind	abiotic/biotic	asexual dioecious	Threatened	VU		5	Bialelicos (codominantes)	SNP	6	7384	0.41
431	109	High genomic diversity maintained by populations of <i>Carexscirpoidea</i> subsp. <i>convoluta</i>, a paraphyletic Great Lakesecotype	CONSERVATION GENETICS	2021	Bard, Miller, and Bruederle, 2021	Tracheophyta	Liliopsida	Poales	Cyperaceae	Carex	Cyperaceae	Carex_scirpoidea_scirpoidea	widespread	Not endemic	non_woody	wind	abiotic	birds;water;wind	abiotic/biotic	asexual dioecious	Not threatened	UN	7	7	Bialelicos (codominantes)	SNP	5	7384	0.39
432	109	High genomic diversity maintained by populations of <i>Carexscirpoidea</i> subsp. <i>convoluta</i>, a paraphyletic Great Lakesecotype	CONSERVATION GENETICS	2021	Bard, Miller, and Bruederle, 2021	Tracheophyta	Liliopsida	Poales	Cyperaceae	Carex	Cyperaceae	Carex_scirpoidea_scirpoidea	widespread	Not endemic	non_woody	wind	abiotic	birds;water;wind	abiotic/biotic	asexual dioecious	Not threatened	UN	5	5	Bialelicos (codominantes)	SNP	5	7384	0.39
433	109	High genomic diversity maintained by populations of <i>Carexscirpoidea</i> subsp. <i>convoluta</i>, a paraphyletic Great Lakesecotype	CONSERVATION GENETICS	2021	Bard, Miller, and Bruederle, 2021	Tracheophyta	Liliopsida	Poales	Cyperaceae	Carex	Cyperaceae	Carex_scirpoidea_scirpoidea	widespread	Not endemic	non_woody	wind	abiotic	birds;water;wind	abiotic/biotic	asexual dioecious	Not threatened	UN	6	6	Bialelicos (codominantes)	SNP	5	7384	0.38
434	109	High genomic diversity maintained by populations of <i>Carexscirpoidea</i> subsp. <i>convoluta</i>, a paraphyletic Great Lakesecotype	CONSERVATION GENETICS	2021	Bard, Miller, and Bruederle, 2021	Tracheophyta	Liliopsida	Poales	Cyperaceae	Carex	Cyperaceae	Carex_scirpoidea_scirpoidea	widespread	Not endemic	non_woody	wind	abiotic	birds;water;wind	abiotic/biotic	asexual dioecious	Not threatened	UN	3	3	Bialelicos (codominantes)	SNP	5	7384	0.46
435	109	High genomic diversity maintained by populations of <i>Carexscirpoidea</i> subsp. <i>convoluta</i>, a paraphyletic Great Lakesecotype	CONSERVATION GENETICS	2021	Bard, Miller, and Bruederle, 2021	Tracheophyta	Liliopsida	Poales	Cyperaceae	Carex	Cyperaceae	Carex_scirpoidea_scirpoidea	widespread	Not endemic	non_woody	wind	abiotic	birds;water;wind	abiotic/biotic	asexual dioecious	Not threatened	UN	11	11	Bialelicos (codominantes)	SNP	5	7384	0.35
436	110	High levels of genetic variability and inbreeding in two {Neotropical} dioecious palms with contrasting life histories	Heredity	2007	Luna, Epperson, and Oyama, 2007	Tracheophyta	Liliopsida	Arecales	Arecaceae	Chamaedorea	Arecaceae	Chamaedorea_elatior	widespread	Not endemic	non_woody	insects	biotic	birds	biotic	dioecious	Not threatened	LC		197	Multialelicos (codominantes)	Allozymes	3	27	0.342
437	110	High levels of genetic variability and inbreeding in two {Neotropical} dioecious palms with contrasting life histories	Heredity	2007	Luna, Epperson, and Oyama, 2007	Tracheophyta	Liliopsida	Arecales	Arecaceae	Chamaedorea	Arecaceae	Chamaedorea_elatior	widespread	Not endemic	non_woody	insects	biotic	birds	biotic	dioecious	Not threatened	LC		78	Multialelicos (codominantes)	Allozymes	3	27	0.339
438	110	High levels of genetic variability and inbreeding in two {Neotropical} dioecious palms with contrasting life histories	Heredity	2007	Luna, Epperson, and Oyama, 2007	Tracheophyta	Liliopsida	Arecales	Arecaceae	Chamaedorea	Arecaceae	Chamaedorea_elatior	widespread	Not endemic	non_woody	insects	biotic	birds	biotic	dioecious	Not threatened	LC		71	Multialelicos (codominantes)	Allozymes	3	27	0.278
439	110	High levels of genetic variability and inbreeding in two {Neotropical} dioecious palms with contrasting life histories	Heredity	2007	Luna, Epperson, and Oyama, 2007	Tracheophyta	Liliopsida	Arecales	Arecaceae	Chamaedorea	Arecaceae	Chamaedorea_tepejilote	widespread	Not endemic	tree	insects; wind	abiotic/biotic	gravity; animals	abiotic/biotic	dioecious	Not threatened	LC		219	Multialelicos (codominantes)	Allozymes	3	27	0.385
440	110	High levels of genetic variability and inbreeding in two {Neotropical} dioecious palms with contrasting life histories	Heredity	2007	Luna, Epperson, and Oyama, 2007	Tracheophyta	Liliopsida	Arecales	Arecaceae	Chamaedorea	Arecaceae	Chamaedorea_tepejilote	widespread	Not endemic	tree	insects; wind	abiotic/biotic	gravity; animals	abiotic/biotic	dioecious	Not threatened	LC		63	Multialelicos (codominantes)	Allozymes	3	27	0.442
441	110	High levels of genetic variability and inbreeding in two {Neotropical} dioecious palms with contrasting life histories	Heredity	2007	Luna, Epperson, and Oyama, 2007	Tracheophyta	Liliopsida	Arecales	Arecaceae	Chamaedorea	Arecaceae	Chamaedorea_tepejilote	widespread	Not endemic	tree	insects; wind	abiotic/biotic	gravity; animals	abiotic/biotic	dioecious	Not threatened	LC		65	Multialelicos (codominantes)	Allozymes	3	27	0.426
458	127	ISSR markers show differentiation among {Italian} populations of {Asparagus} acutifolius {L}	BMC Genetics	2005	Sica et al., 2005	Tracheophyta	Liliopsida	Asparagales	Asparagaceae	Asparagus	Liliaceae	Asparagus_acutifolius	widespread	Not endemic	shrub	insects	biotic	animals	biotic	dioecious	Not threatened	LC		15	Bialelicos (dominantes)	ISSR	8	228	0.1512
459	127	ISSR markers show differentiation among {Italian} populations of {Asparagus} acutifolius {L}	BMC Genetics	2005	Sica et al., 2005	Tracheophyta	Liliopsida	Asparagales	Asparagaceae	Asparagus	Liliaceae	Asparagus_acutifolius	widespread	Not endemic	shrub	insects	biotic	animals	biotic	dioecious	Not threatened	LC		16	Bialelicos (dominantes)	ISSR	8	228	0.1539
460	127	ISSR markers show differentiation among {Italian} populations of {Asparagus} acutifolius {L}	BMC Genetics	2005	Sica et al., 2005	Tracheophyta	Liliopsida	Asparagales	Asparagaceae	Asparagus	Liliaceae	Asparagus_acutifolius	widespread	Not endemic	shrub	insects	biotic	animals	biotic	dioecious	Not threatened	LC		14	Bialelicos (dominantes)	ISSR	8	228	0.1489
461	127	ISSR markers show differentiation among {Italian} populations of {Asparagus} acutifolius {L}	BMC Genetics	2005	Sica et al., 2005	Tracheophyta	Liliopsida	Asparagales	Asparagaceae	Asparagus	Liliaceae	Asparagus_acutifolius	widespread	Not endemic	shrub	insects	biotic	animals	biotic	dioecious	Not threatened	LC		6	Bialelicos (dominantes)	ISSR	8	228	0.1625
462	127	ISSR markers show differentiation among {Italian} populations of {Asparagus} acutifolius {L}	BMC Genetics	2005	Sica et al., 2005	Tracheophyta	Liliopsida	Asparagales	Asparagaceae	Asparagus	Liliaceae	Asparagus_acutifolius	widespread	Not endemic	shrub	insects	biotic	animals	biotic	dioecious	Not threatened	LC		18	Bialelicos (dominantes)	ISSR	8	228	0.1173
463	127	ISSR markers show differentiation among {Italian} populations of {Asparagus} acutifolius {L}	BMC Genetics	2005	Sica et al., 2005	Tracheophyta	Liliopsida	Asparagales	Asparagaceae	Asparagus	Liliaceae	Asparagus_acutifolius	widespread	Not endemic	shrub	insects	biotic	animals	biotic	dioecious	Not threatened	LC		14	Bialelicos (dominantes)	ISSR	8	228	0.118
464	127	ISSR markers show differentiation among {Italian} populations of {Asparagus} acutifolius {L}	BMC Genetics	2005	Sica et al., 2005	Tracheophyta	Liliopsida	Asparagales	Asparagaceae	Asparagus	Liliaceae	Asparagus_acutifolius	widespread	Not endemic	shrub	insects	biotic	animals	biotic	dioecious	Not threatened	LC		11	Bialelicos (dominantes)	ISSR	8	228	0.1618
465	127	ISSR markers show differentiation among {Italian} populations of {Asparagus} acutifolius {L}	BMC Genetics	2005	Sica et al., 2005	Tracheophyta	Liliopsida	Asparagales	Asparagaceae	Asparagus	Liliaceae	Asparagus_acutifolius	widespread	Not endemic	shrub	insects	biotic	animals	biotic	dioecious	Not threatened	LC		15	Bialelicos (dominantes)	ISSR	8	228	0.1259
466	128	Janzen-{Connell} effects shape gene flow patterns and realized fitness in the tropical dioecious tree {Spondias} purpurea ({ANACARDIACEAE})	Scientific Reports	2020	Cristóbal-Pérez et al., 2020	Tracheophyta	Magnoliopsida	Sapindales	Anacardiaceae	Spondias	Anacardiaceae	Spondias_purpurea	widespread	Not endemic	tree	insects	biotic	birds; animals	biotic	asexual dioecious	Not threatened	LC		97	Multialelicos (codominantes)	SSR	1	9	0.51023
468	130	Keeping it in the family: strong fine-scale genetic structure and inbreeding in {Lodoicea} maldivica, the largest-seeded plant in the world	Conservation Genetics	2017	Morgan et al., 2017	Tracheophyta	Liliopsida	Arecales	Arecaceae	Lodoicea	Arecaceae	Lodoicea_maldivica	restricted	endemic	tree	gravity	abiotic/biotic	gravity	abiotic	dioecious	Threatened	EN		482	Multialelicos (codominantes)	SSR	4	12	0.667
469	130	Keeping it in the family: strong fine-scale genetic structure and inbreeding in {Lodoicea} maldivica, the largest-seeded plant in the world	Conservation Genetics	2017	Morgan et al., 2017	Tracheophyta	Liliopsida	Arecales	Arecaceae	Lodoicea	Arecaceae	Lodoicea_maldivica	restricted	endemic	tree	gravity	abiotic/biotic	gravity	abiotic	dioecious	Threatened	EN		293	Multialelicos (codominantes)	SSR	4	12	0.675
470	130	Keeping it in the family: strong fine-scale genetic structure and inbreeding in {Lodoicea} maldivica, the largest-seeded plant in the world	Conservation Genetics	2017	Morgan et al., 2017	Tracheophyta	Liliopsida	Arecales	Arecaceae	Lodoicea	Arecaceae	Lodoicea_maldivica	restricted	endemic	tree	gravity	abiotic/biotic	gravity	abiotic	dioecious	Threatened	EN		265	Multialelicos (codominantes)	SSR	4	12	0.672
471	130	Keeping it in the family: strong fine-scale genetic structure and inbreeding in {Lodoicea} maldivica, the largest-seeded plant in the world	Conservation Genetics	2017	Morgan et al., 2017	Tracheophyta	Liliopsida	Arecales	Arecaceae	Lodoicea	Arecaceae	Lodoicea_maldivica	restricted	endemic	tree	gravity	abiotic/biotic	gravity	abiotic	dioecious	Threatened	EN		212	Multialelicos (codominantes)	SSR	4	12	0.714
473	132	Landscape barriers to pollen and seed flow in the dioecious tropical tree {Astronium} fraxinifolium in {Brazilian} savannah	PLoS ONE	2021	Manoel et al., 2021	Tracheophyta	Magnoliopsida	Sapindales	Anacardiaceae	Astronium	Anacardiaceae	Astronium_fraxinifolium	widespread	Not endemic	tree	insects	biotic	wind	abiotic	dioecious	Not threatened	LC		49	Multialelicos (codominantes)	SSR	3	8	0.851
474	132	Landscape barriers to pollen and seed flow in the dioecious tropical tree {Astronium} fraxinifolium in {Brazilian} savannah	PLoS ONE	2021	Manoel et al., 2021	Tracheophyta	Magnoliopsida	Sapindales	Anacardiaceae	Astronium	Anacardiaceae	Astronium_fraxinifolium	widespread	Not endemic	tree	insects	biotic	wind	abiotic	dioecious	Not threatened	LC		79	Multialelicos (codominantes)	SSR	3	8	0.829
475	132	Landscape barriers to pollen and seed flow in the dioecious tropical tree {Astronium} fraxinifolium in {Brazilian} savannah	PLoS ONE	2021	Manoel et al., 2021	Tracheophyta	Magnoliopsida	Sapindales	Anacardiaceae	Astronium	Anacardiaceae	Astronium_fraxinifolium	widespread	Not endemic	tree	insects	biotic	wind	abiotic	dioecious	Not threatened	LC		386	Multialelicos (codominantes)	SSR	3	8	0.793
476	133	Latitudinal environmental niches and riverine barriers shaped the phylogeography of the {Central} {Chilean} endemic {Dioscorea} humilis ({Dioscoreaceae})	PLoS ONE	2014	Viruel, Catalán, and Segarra-Moragues, 2014	Tracheophyta	Liliopsida	Dioscoreales	Dioscoreaceae	Dioscorea	Dioscoreaceae	Dioscorea_humilis_humilis	widespread	Not endemic	non_woody	insects	biotic	wind	abiotic	dioecious	Not threatened	UN		30	Multialelicos (codominantes)	SSR	15	8	0.405
477	133	Latitudinal environmental niches and riverine barriers shaped the phylogeography of the {Central} {Chilean} endemic {Dioscorea} humilis ({Dioscoreaceae})	PLoS ONE	2014	Viruel, Catalán, and Segarra-Moragues, 2014	Tracheophyta	Liliopsida	Dioscoreales	Dioscoreaceae	Dioscorea	Dioscoreaceae	Dioscorea_humilis_humilis	widespread	Not endemic	non_woody	insects	biotic	wind	abiotic	dioecious	Not threatened	UN		28	Multialelicos (codominantes)	SSR	15	8	0.386
478	133	Latitudinal environmental niches and riverine barriers shaped the phylogeography of the {Central} {Chilean} endemic {Dioscorea} humilis ({Dioscoreaceae})	PLoS ONE	2014	Viruel, Catalán, and Segarra-Moragues, 2014	Tracheophyta	Liliopsida	Dioscoreales	Dioscoreaceae	Dioscorea	Dioscoreaceae	Dioscorea_humilis_humilis	widespread	Not endemic	non_woody	insects	biotic	wind	abiotic	dioecious	Not threatened	UN		30	Multialelicos (codominantes)	SSR	15	8	0.371
479	133	Latitudinal environmental niches and riverine barriers shaped the phylogeography of the {Central} {Chilean} endemic {Dioscorea} humilis ({Dioscoreaceae})	PLoS ONE	2014	Viruel, Catalán, and Segarra-Moragues, 2014	Tracheophyta	Liliopsida	Dioscoreales	Dioscoreaceae	Dioscorea	Dioscoreaceae	Dioscorea_humilis_humilis	widespread	Not endemic	non_woody	insects	biotic	wind	abiotic	dioecious	Not threatened	UN		30	Multialelicos (codominantes)	SSR	15	8	0.391
480	133	Latitudinal environmental niches and riverine barriers shaped the phylogeography of the {Central} {Chilean} endemic {Dioscorea} humilis ({Dioscoreaceae})	PLoS ONE	2014	Viruel, Catalán, and Segarra-Moragues, 2014	Tracheophyta	Liliopsida	Dioscoreales	Dioscoreaceae	Dioscorea	Dioscoreaceae	Dioscorea_humilis_humilis	widespread	Not endemic	non_woody	insects	biotic	wind	abiotic	dioecious	Not threatened	UN		36	Multialelicos (codominantes)	SSR	15	8	0.392
481	133	Latitudinal environmental niches and riverine barriers shaped the phylogeography of the {Central} {Chilean} endemic {Dioscorea} humilis ({Dioscoreaceae})	PLoS ONE	2014	Viruel, Catalán, and Segarra-Moragues, 2014	Tracheophyta	Liliopsida	Dioscoreales	Dioscoreaceae	Dioscorea	Dioscoreaceae	Dioscorea_humilis_humilis	widespread	Not endemic	non_woody	insects	biotic	wind	abiotic	dioecious	Not threatened	UN		31	Multialelicos (codominantes)	SSR	15	8	0.458
482	133	Latitudinal environmental niches and riverine barriers shaped the phylogeography of the {Central} {Chilean} endemic {Dioscorea} humilis ({Dioscoreaceae})	PLoS ONE	2014	Viruel, Catalán, and Segarra-Moragues, 2014	Tracheophyta	Liliopsida	Dioscoreales	Dioscoreaceae	Dioscorea	Dioscoreaceae	Dioscorea_humilis_humilis	widespread	Not endemic	non_woody	insects	biotic	wind	abiotic	dioecious	Not threatened	UN		36	Multialelicos (codominantes)	SSR	15	8	0.423
483	133	Latitudinal environmental niches and riverine barriers shaped the phylogeography of the {Central} {Chilean} endemic {Dioscorea} humilis ({Dioscoreaceae})	PLoS ONE	2014	Viruel, Catalán, and Segarra-Moragues, 2014	Tracheophyta	Liliopsida	Dioscoreales	Dioscoreaceae	Dioscorea	Dioscoreaceae	Dioscorea_humilis_humilis	widespread	Not endemic	non_woody	insects	biotic	wind	abiotic	dioecious	Not threatened	UN		36	Multialelicos (codominantes)	SSR	15	8	0.453
484	133	Latitudinal environmental niches and riverine barriers shaped the phylogeography of the {Central} {Chilean} endemic {Dioscorea} humilis ({Dioscoreaceae})	PLoS ONE	2014	Viruel, Catalán, and Segarra-Moragues, 2014	Tracheophyta	Liliopsida	Dioscoreales	Dioscoreaceae	Dioscorea	Dioscoreaceae	Dioscorea_humilis_humilis	widespread	Not endemic	non_woody	insects	biotic	wind	abiotic	dioecious	Not threatened	UN		36	Multialelicos (codominantes)	SSR	15	8	0.467
485	133	Latitudinal environmental niches and riverine barriers shaped the phylogeography of the {Central} {Chilean} endemic {Dioscorea} humilis ({Dioscoreaceae})	PLoS ONE	2014	Viruel, Catalán, and Segarra-Moragues, 2014	Tracheophyta	Liliopsida	Dioscoreales	Dioscoreaceae	Dioscorea	Dioscoreaceae	Dioscorea_humilis_humilis	widespread	Not endemic	non_woody	insects	biotic	wind	abiotic	dioecious	Not threatened	UN		36	Multialelicos (codominantes)	SSR	15	8	0.521
486	133	Latitudinal environmental niches and riverine barriers shaped the phylogeography of the {Central} {Chilean} endemic {Dioscorea} humilis ({Dioscoreaceae})	PLoS ONE	2014	Viruel, Catalán, and Segarra-Moragues, 2014	Tracheophyta	Liliopsida	Dioscoreales	Dioscoreaceae	Dioscorea	Dioscoreaceae	Dioscorea_humilis_humilis	widespread	Not endemic	non_woody	insects	biotic	wind	abiotic	dioecious	Not threatened	UN		30	Multialelicos (codominantes)	SSR	15	8	0.459
487	133	Latitudinal environmental niches and riverine barriers shaped the phylogeography of the {Central} {Chilean} endemic {Dioscorea} humilis ({Dioscoreaceae})	PLoS ONE	2014	Viruel, Catalán, and Segarra-Moragues, 2014	Tracheophyta	Liliopsida	Dioscoreales	Dioscoreaceae	Dioscorea	Dioscoreaceae	Dioscorea_humilis_humilis	widespread	Not endemic	non_woody	insects	biotic	wind	abiotic	dioecious	Not threatened	UN		29	Multialelicos (codominantes)	SSR	15	8	0.357
488	133	Latitudinal environmental niches and riverine barriers shaped the phylogeography of the {Central} {Chilean} endemic {Dioscorea} humilis ({Dioscoreaceae})	PLoS ONE	2014	Viruel, Catalán, and Segarra-Moragues, 2014	Tracheophyta	Liliopsida	Dioscoreales	Dioscoreaceae	Dioscorea	Dioscoreaceae	Dioscorea_humilis_humilis	widespread	Not endemic	non_woody	insects	biotic	wind	abiotic	dioecious	Not threatened	UN		36	Multialelicos (codominantes)	SSR	15	8	0.444
489	133	Latitudinal environmental niches and riverine barriers shaped the phylogeography of the {Central} {Chilean} endemic {Dioscorea} humilis ({Dioscoreaceae})	PLoS ONE	2014	Viruel, Catalán, and Segarra-Moragues, 2014	Tracheophyta	Liliopsida	Dioscoreales	Dioscoreaceae	Dioscorea	Dioscoreaceae	Dioscorea_humilis_humilis	widespread	Not endemic	non_woody	insects	biotic	wind	abiotic	dioecious	Not threatened	UN		36	Multialelicos (codominantes)	SSR	15	8	0.413
490	133	Latitudinal environmental niches and riverine barriers shaped the phylogeography of the {Central} {Chilean} endemic {Dioscorea} humilis ({Dioscoreaceae})	PLoS ONE	2014	Viruel, Catalán, and Segarra-Moragues, 2014	Tracheophyta	Liliopsida	Dioscoreales	Dioscoreaceae	Dioscorea	Dioscoreaceae	Dioscorea_humilis_humilis	widespread	Not endemic	non_woody	insects	biotic	wind	abiotic	dioecious	Not threatened	UN		28	Multialelicos (codominantes)	SSR	15	8	0.502
491	133	Latitudinal environmental niches and riverine barriers shaped the phylogeography of the {Central} {Chilean} endemic {Dioscorea} humilis ({Dioscoreaceae})	PLoS ONE	2014	Viruel, Catalán, and Segarra-Moragues, 2014	Tracheophyta	Liliopsida	Dioscoreales	Dioscoreaceae	Dioscorea	Dioscoreaceae	Dioscorea_humilis_polyanthes	restricted	endemic	non_woody	insects	biotic	wind	abiotic	dioecious	Not threatened	UN		35	Multialelicos (codominantes)	SSR	2	8	0.489
492	133	Latitudinal environmental niches and riverine barriers shaped the phylogeography of the {Central} {Chilean} endemic {Dioscorea} humilis ({Dioscoreaceae})	PLoS ONE	2014	Viruel, Catalán, and Segarra-Moragues, 2014	Tracheophyta	Liliopsida	Dioscoreales	Dioscoreaceae	Dioscorea	Dioscoreaceae	Dioscorea_humilis_polyanthes	restricted	endemic	non_woody	insects	biotic	wind	abiotic	dioecious	Not threatened	UN		35	Multialelicos (codominantes)	SSR	2	8	0.475
495	136	Local genetic structure in a clonal dioecious angiosperm	Molecular Ecology	2005	Ruggiero, Reusch, and Procaccini, 2005	Tracheophyta	Liliopsida	Alismatales	Cymodoceaceae	Cymodocea	Cymodoceaceae	Cymodocea_nodosa	widespread	Not endemic	non_woody	water	abiotic	water	abiotic	asexual dioecious	Not threatened	LC		323	Multialelicos (codominantes)	SSR	1	7	0.5838
496	137	Male and female subpopulations of salix viminalis present high genetic diversity and high long-term migration rates between them	Frontiers in Plant Science	2016	Zhai et al., 2016	Tracheophyta	Magnoliopsida	Malpighiales	Salicaceae	Salix	Salicaceae	Salix_viminalis	widespread	Not endemic	shrub	insects; wind	abiotic/biotic	wind	abiotic	asexual dioecious	Not threatened	LC		30	Multialelicos (codominantes)	SSR	5	20	0.5777
497	137	Male and female subpopulations of salix viminalis present high genetic diversity and high long-term migration rates between them	Frontiers in Plant Science	2016	Zhai et al., 2016	Tracheophyta	Magnoliopsida	Malpighiales	Salicaceae	Salix	Salicaceae	Salix_viminalis	widespread	Not endemic	shrub	insects; wind	abiotic/biotic	wind	abiotic	asexual dioecious	Not threatened	LC		30	Multialelicos (codominantes)	SSR	5	20	0.743
498	137	Male and female subpopulations of salix viminalis present high genetic diversity and high long-term migration rates between them	Frontiers in Plant Science	2016	Zhai et al., 2016	Tracheophyta	Magnoliopsida	Malpighiales	Salicaceae	Salix	Salicaceae	Salix_viminalis	widespread	Not endemic	shrub	insects; wind	abiotic/biotic	wind	abiotic	asexual dioecious	Not threatened	LC		26	Multialelicos (codominantes)	SSR	5	20	0.762
499	137	Male and female subpopulations of salix viminalis present high genetic diversity and high long-term migration rates between them	Frontiers in Plant Science	2016	Zhai et al., 2016	Tracheophyta	Magnoliopsida	Malpighiales	Salicaceae	Salix	Salicaceae	Salix_viminalis	widespread	Not endemic	shrub	insects; wind	abiotic/biotic	wind	abiotic	asexual dioecious	Not threatened	LC		28	Multialelicos (codominantes)	SSR	5	20	0.7647
500	137	Male and female subpopulations of salix viminalis present high genetic diversity and high long-term migration rates between them	Frontiers in Plant Science	2016	Zhai et al., 2016	Tracheophyta	Magnoliopsida	Malpighiales	Salicaceae	Salix	Salicaceae	Salix_viminalis	widespread	Not endemic	shrub	insects; wind	abiotic/biotic	wind	abiotic	asexual dioecious	Not threatened	LC		30	Multialelicos (codominantes)	SSR	5	20	0.72685
501	138	Mating system and clonal architecture: A comparative study in two marine angiosperms	EVOLUTIONARY ECOLOGY	2005	Ruggiero et al., 2005	Tracheophyta	Liliopsida	Alismatales	Cymodoceaceae	Cymodocea	Cymodoceaceae	Cymodocea_nodosa	widespread	Not endemic	non_woody	water	abiotic	water	abiotic	asexual dioecious	Not threatened	LC		41	Multialelicos (codominantes)	SSR	6	6	0.644
502	138	Mating system and clonal architecture: A comparative study in two marine angiosperms	EVOLUTIONARY ECOLOGY	2005	Ruggiero et al., 2005	Tracheophyta	Liliopsida	Alismatales	Cymodoceaceae	Cymodocea	Cymodoceaceae	Cymodocea_nodosa	widespread	Not endemic	non_woody	water	abiotic	water	abiotic	asexual dioecious	Not threatened	LC		7	Multialelicos (codominantes)	SSR	6	6	0.599
503	138	Mating system and clonal architecture: A comparative study in two marine angiosperms	EVOLUTIONARY ECOLOGY	2005	Ruggiero et al., 2005	Tracheophyta	Liliopsida	Alismatales	Cymodoceaceae	Cymodocea	Cymodoceaceae	Cymodocea_nodosa	widespread	Not endemic	non_woody	water	abiotic	water	abiotic	asexual dioecious	Not threatened	LC		8	Multialelicos (codominantes)	SSR	6	6	0.639
504	138	Mating system and clonal architecture: A comparative study in two marine angiosperms	EVOLUTIONARY ECOLOGY	2005	Ruggiero et al., 2005	Tracheophyta	Liliopsida	Alismatales	Cymodoceaceae	Cymodocea	Cymodoceaceae	Cymodocea_nodosa	widespread	Not endemic	non_woody	water	abiotic	water	abiotic	asexual dioecious	Not threatened	LC		18	Multialelicos (codominantes)	SSR	6	6	0.587
505	138	Mating system and clonal architecture: A comparative study in two marine angiosperms	EVOLUTIONARY ECOLOGY	2005	Ruggiero et al., 2005	Tracheophyta	Liliopsida	Alismatales	Cymodoceaceae	Cymodocea	Cymodoceaceae	Cymodocea_nodosa	widespread	Not endemic	non_woody	water	abiotic	water	abiotic	asexual dioecious	Not threatened	LC		12	Multialelicos (codominantes)	SSR	6	6	0.62
506	138	Mating system and clonal architecture: A comparative study in two marine angiosperms	EVOLUTIONARY ECOLOGY	2005	Ruggiero et al., 2005	Tracheophyta	Liliopsida	Alismatales	Cymodoceaceae	Cymodocea	Cymodoceaceae	Cymodocea_nodosa	widespread	Not endemic	non_woody	water	abiotic	water	abiotic	asexual dioecious	Not threatened	LC		17	Multialelicos (codominantes)	SSR	6	6	0.6
512	144	Molecular markers reveal no genetic differentiation between {Myrica} rivas-martinezii and {M}. faya ({Myricaceae})	Annals of Botany	2009	González-Pérez et al., 2009	Tracheophyta	Magnoliopsida	Fagales	Myricaceae	Morella	Myricaceae	Morella_faya	widespread	Not endemic	tree	wind	abiotic	birds	biotic	dioecious	Not threatened	LC		38	Multialelicos (codominantes)	SSR	8	6	0.636
513	144	Molecular markers reveal no genetic differentiation between {Myrica} rivas-martinezii and {M}. faya ({Myricaceae})	Annals of Botany	2009	González-Pérez et al., 2009	Tracheophyta	Magnoliopsida	Fagales	Myricaceae	Morella	Myricaceae	Morella_faya	widespread	Not endemic	tree	wind	abiotic	birds	biotic	dioecious	Not threatened	LC		35	Multialelicos (codominantes)	SSR	8	6	0.671
514	144	Molecular markers reveal no genetic differentiation between {Myrica} rivas-martinezii and {M}. faya ({Myricaceae})	Annals of Botany	2009	González-Pérez et al., 2009	Tracheophyta	Magnoliopsida	Fagales	Myricaceae	Morella	Myricaceae	Morella_faya	widespread	Not endemic	tree	wind	abiotic	birds	biotic	dioecious	Not threatened	LC		25	Multialelicos (codominantes)	SSR	8	6	0.565
515	144	Molecular markers reveal no genetic differentiation between {Myrica} rivas-martinezii and {M}. faya ({Myricaceae})	Annals of Botany	2009	González-Pérez et al., 2009	Tracheophyta	Magnoliopsida	Fagales	Myricaceae	Morella	Myricaceae	Morella_faya	widespread	Not endemic	tree	wind	abiotic	birds	biotic	dioecious	Not threatened	LC		18	Multialelicos (codominantes)	SSR	8	6	0.715
516	144	Molecular markers reveal no genetic differentiation between {Myrica} rivas-martinezii and {M}. faya ({Myricaceae})	Annals of Botany	2009	González-Pérez et al., 2009	Tracheophyta	Magnoliopsida	Fagales	Myricaceae	Morella	Myricaceae	Morella_faya	widespread	Not endemic	tree	wind	abiotic	birds	biotic	dioecious	Not threatened	LC		16	Multialelicos (codominantes)	SSR	8	6	0.657
517	144	Molecular markers reveal no genetic differentiation between {Myrica} rivas-martinezii and {M}. faya ({Myricaceae})	Annals of Botany	2009	González-Pérez et al., 2009	Tracheophyta	Magnoliopsida	Fagales	Myricaceae	Morella	Myricaceae	Morella_faya	widespread	Not endemic	tree	wind	abiotic	birds	biotic	dioecious	Not threatened	LC		11	Multialelicos (codominantes)	SSR	8	6	0.597
518	144	Molecular markers reveal no genetic differentiation between {Myrica} rivas-martinezii and {M}. faya ({Myricaceae})	Annals of Botany	2009	González-Pérez et al., 2009	Tracheophyta	Magnoliopsida	Fagales	Myricaceae	Morella	Myricaceae	Morella_faya	widespread	Not endemic	tree	wind	abiotic	birds	biotic	dioecious	Not threatened	LC		27	Multialelicos (codominantes)	SSR	8	6	0.609
519	144	Molecular markers reveal no genetic differentiation between {Myrica} rivas-martinezii and {M}. faya ({Myricaceae})	Annals of Botany	2009	González-Pérez et al., 2009	Tracheophyta	Magnoliopsida	Fagales	Myricaceae	Morella	Myricaceae	Morella_faya	widespread	Not endemic	tree	wind	abiotic	birds	biotic	dioecious	Not threatened	LC		13	Multialelicos (codominantes)	SSR	8	6	0.588
520	144	Molecular markers reveal no genetic differentiation between {Myrica} rivas-martinezii and {M}. faya ({Myricaceae})	Annals of Botany	2009	González-Pérez et al., 2009	Tracheophyta	Magnoliopsida	Fagales	Myricaceae	Morella	Myricaceae	Morella_rivas-martinezii	restricted	endemic	tree	wind	abiotic	birds	biotic	dioecious	Threatened	CR		10	Multialelicos (codominantes)	SSR	3	6	0.669
521	144	Molecular markers reveal no genetic differentiation between {Myrica} rivas-martinezii and {M}. faya ({Myricaceae})	Annals of Botany	2009	González-Pérez et al., 2009	Tracheophyta	Magnoliopsida	Fagales	Myricaceae	Morella	Myricaceae	Morella_rivas-martinezii	restricted	endemic	tree	wind	abiotic	birds	biotic	dioecious	Threatened	CR		30	Multialelicos (codominantes)	SSR	3	6	0.475
522	144	Molecular markers reveal no genetic differentiation between {Myrica} rivas-martinezii and {M}. faya ({Myricaceae})	Annals of Botany	2009	González-Pérez et al., 2009	Tracheophyta	Magnoliopsida	Fagales	Myricaceae	Morella	Myricaceae	Morella_rivas-martinezii	restricted	endemic	tree	wind	abiotic	birds	biotic	dioecious	Threatened	CR		2	Multialelicos (codominantes)	SSR	3	6	0.437
524	146	On the verge of extinction: {Genetics} of the critically endangered {Iberian} plant species, {Borderea} chouardii ({Dioscoreaceae}) and implications for conservation management	Molecular Ecology	2005	Segarra-Moragues et al., 2005	Tracheophyta	Liliopsida	Dioscoreales	Dioscoreaceae	Dioscorea	Dioscoreaceae	Dioscorea_chouardii	restricted	endemic	non_woody	insects	biotic	wind	abiotic	dioecious	Threatened	CR		26	Multialelicos (codominantes)	SSR	2	23	0.13
525	146	On the verge of extinction: {Genetics} of the critically endangered {Iberian} plant species, {Borderea} chouardii ({Dioscoreaceae}) and implications for conservation management	Molecular Ecology	2005	Segarra-Moragues et al., 2005	Tracheophyta	Liliopsida	Dioscoreales	Dioscoreaceae	Dioscorea	Dioscoreaceae	Dioscorea_chouardii	restricted	endemic	non_woody	insects	biotic	wind	abiotic	dioecious	Threatened	CR		21	Multialelicos (codominantes)	SSR	2	23	0.14
526	147	Patterns of genotype variation and demographic history in {Lindera} glauca ({Lauraceae}), an apomict-containing dioecious forest tree	Journal of Biogeography	2020	Zhu et al., 2020	Tracheophyta	Magnoliopsida	Laurales	Lauraceae	Lindera	Lauraceae	Lindera_glauca	widespread	Not endemic	shrub	insects	biotic	birds	biotic	asexual dioecious	Not threatened	LC		8	Multialelicos (codominantes)	SSR	42	19	0.41
527	147	Patterns of genotype variation and demographic history in {Lindera} glauca ({Lauraceae}), an apomict-containing dioecious forest tree	Journal of Biogeography	2020	Zhu et al., 2020	Tracheophyta	Magnoliopsida	Laurales	Lauraceae	Lindera	Lauraceae	Lindera_glauca	widespread	Not endemic	shrub	insects	biotic	birds	biotic	asexual dioecious	Not threatened	LC		5	Multialelicos (codominantes)	SSR	42	19	0.37
528	147	Patterns of genotype variation and demographic history in {Lindera} glauca ({Lauraceae}), an apomict-containing dioecious forest tree	Journal of Biogeography	2020	Zhu et al., 2020	Tracheophyta	Magnoliopsida	Laurales	Lauraceae	Lindera	Lauraceae	Lindera_glauca	widespread	Not endemic	shrub	insects	biotic	birds	biotic	asexual dioecious	Not threatened	LC		9	Multialelicos (codominantes)	SSR	42	19	0.44
529	147	Patterns of genotype variation and demographic history in {Lindera} glauca ({Lauraceae}), an apomict-containing dioecious forest tree	Journal of Biogeography	2020	Zhu et al., 2020	Tracheophyta	Magnoliopsida	Laurales	Lauraceae	Lindera	Lauraceae	Lindera_glauca	widespread	Not endemic	shrub	insects	biotic	birds	biotic	asexual dioecious	Not threatened	LC		11	Multialelicos (codominantes)	SSR	42	19	0.38
530	147	Patterns of genotype variation and demographic history in {Lindera} glauca ({Lauraceae}), an apomict-containing dioecious forest tree	Journal of Biogeography	2020	Zhu et al., 2020	Tracheophyta	Magnoliopsida	Laurales	Lauraceae	Lindera	Lauraceae	Lindera_glauca	widespread	Not endemic	shrub	insects	biotic	birds	biotic	asexual dioecious	Not threatened	LC		7	Multialelicos (codominantes)	SSR	42	19	0.4
531	147	Patterns of genotype variation and demographic history in {Lindera} glauca ({Lauraceae}), an apomict-containing dioecious forest tree	Journal of Biogeography	2020	Zhu et al., 2020	Tracheophyta	Magnoliopsida	Laurales	Lauraceae	Lindera	Lauraceae	Lindera_glauca	widespread	Not endemic	shrub	insects	biotic	birds	biotic	asexual dioecious	Not threatened	LC		6	Multialelicos (codominantes)	SSR	42	19	0.39
532	147	Patterns of genotype variation and demographic history in {Lindera} glauca ({Lauraceae}), an apomict-containing dioecious forest tree	Journal of Biogeography	2020	Zhu et al., 2020	Tracheophyta	Magnoliopsida	Laurales	Lauraceae	Lindera	Lauraceae	Lindera_glauca	widespread	Not endemic	shrub	insects	biotic	birds	biotic	asexual dioecious	Not threatened	LC		8	Multialelicos (codominantes)	SSR	42	19	0.42
533	147	Patterns of genotype variation and demographic history in {Lindera} glauca ({Lauraceae}), an apomict-containing dioecious forest tree	Journal of Biogeography	2020	Zhu et al., 2020	Tracheophyta	Magnoliopsida	Laurales	Lauraceae	Lindera	Lauraceae	Lindera_glauca	widespread	Not endemic	shrub	insects	biotic	birds	biotic	asexual dioecious	Not threatened	LC		14	Multialelicos (codominantes)	SSR	42	19	0.45
534	147	Patterns of genotype variation and demographic history in {Lindera} glauca ({Lauraceae}), an apomict-containing dioecious forest tree	Journal of Biogeography	2020	Zhu et al., 2020	Tracheophyta	Magnoliopsida	Laurales	Lauraceae	Lindera	Lauraceae	Lindera_glauca	widespread	Not endemic	shrub	insects	biotic	birds	biotic	asexual dioecious	Not threatened	LC		11	Multialelicos (codominantes)	SSR	42	19	0.43
535	147	Patterns of genotype variation and demographic history in {Lindera} glauca ({Lauraceae}), an apomict-containing dioecious forest tree	Journal of Biogeography	2020	Zhu et al., 2020	Tracheophyta	Magnoliopsida	Laurales	Lauraceae	Lindera	Lauraceae	Lindera_glauca	widespread	Not endemic	shrub	insects	biotic	birds	biotic	asexual dioecious	Not threatened	LC		6	Multialelicos (codominantes)	SSR	42	19	0.41
536	147	Patterns of genotype variation and demographic history in {Lindera} glauca ({Lauraceae}), an apomict-containing dioecious forest tree	Journal of Biogeography	2020	Zhu et al., 2020	Tracheophyta	Magnoliopsida	Laurales	Lauraceae	Lindera	Lauraceae	Lindera_glauca	widespread	Not endemic	shrub	insects	biotic	birds	biotic	asexual dioecious	Not threatened	LC		3	Multialelicos (codominantes)	SSR	42	19	0.4
537	147	Patterns of genotype variation and demographic history in {Lindera} glauca ({Lauraceae}), an apomict-containing dioecious forest tree	Journal of Biogeography	2020	Zhu et al., 2020	Tracheophyta	Magnoliopsida	Laurales	Lauraceae	Lindera	Lauraceae	Lindera_glauca	widespread	Not endemic	shrub	insects	biotic	birds	biotic	asexual dioecious	Not threatened	LC		9	Multialelicos (codominantes)	SSR	42	19	0.49
538	147	Patterns of genotype variation and demographic history in {Lindera} glauca ({Lauraceae}), an apomict-containing dioecious forest tree	Journal of Biogeography	2020	Zhu et al., 2020	Tracheophyta	Magnoliopsida	Laurales	Lauraceae	Lindera	Lauraceae	Lindera_glauca	widespread	Not endemic	shrub	insects	biotic	birds	biotic	asexual dioecious	Not threatened	LC		13	Multialelicos (codominantes)	SSR	42	19	0.4
539	147	Patterns of genotype variation and demographic history in {Lindera} glauca ({Lauraceae}), an apomict-containing dioecious forest tree	Journal of Biogeography	2020	Zhu et al., 2020	Tracheophyta	Magnoliopsida	Laurales	Lauraceae	Lindera	Lauraceae	Lindera_glauca	widespread	Not endemic	shrub	insects	biotic	birds	biotic	asexual dioecious	Not threatened	LC		16	Multialelicos (codominantes)	SSR	42	19	0.37
540	147	Patterns of genotype variation and demographic history in {Lindera} glauca ({Lauraceae}), an apomict-containing dioecious forest tree	Journal of Biogeography	2020	Zhu et al., 2020	Tracheophyta	Magnoliopsida	Laurales	Lauraceae	Lindera	Lauraceae	Lindera_glauca	widespread	Not endemic	shrub	insects	biotic	birds	biotic	asexual dioecious	Not threatened	LC		9	Multialelicos (codominantes)	SSR	42	19	0.3
541	147	Patterns of genotype variation and demographic history in {Lindera} glauca ({Lauraceae}), an apomict-containing dioecious forest tree	Journal of Biogeography	2020	Zhu et al., 2020	Tracheophyta	Magnoliopsida	Laurales	Lauraceae	Lindera	Lauraceae	Lindera_glauca	widespread	Not endemic	shrub	insects	biotic	birds	biotic	asexual dioecious	Not threatened	LC		3	Multialelicos (codominantes)	SSR	42	19	0.4
542	147	Patterns of genotype variation and demographic history in {Lindera} glauca ({Lauraceae}), an apomict-containing dioecious forest tree	Journal of Biogeography	2020	Zhu et al., 2020	Tracheophyta	Magnoliopsida	Laurales	Lauraceae	Lindera	Lauraceae	Lindera_glauca	widespread	Not endemic	shrub	insects	biotic	birds	biotic	asexual dioecious	Not threatened	LC		10	Multialelicos (codominantes)	SSR	42	19	0.41
543	147	Patterns of genotype variation and demographic history in {Lindera} glauca ({Lauraceae}), an apomict-containing dioecious forest tree	Journal of Biogeography	2020	Zhu et al., 2020	Tracheophyta	Magnoliopsida	Laurales	Lauraceae	Lindera	Lauraceae	Lindera_glauca	widespread	Not endemic	shrub	insects	biotic	birds	biotic	asexual dioecious	Not threatened	LC		14	Multialelicos (codominantes)	SSR	42	19	0.47
544	147	Patterns of genotype variation and demographic history in {Lindera} glauca ({Lauraceae}), an apomict-containing dioecious forest tree	Journal of Biogeography	2020	Zhu et al., 2020	Tracheophyta	Magnoliopsida	Laurales	Lauraceae	Lindera	Lauraceae	Lindera_glauca	widespread	Not endemic	shrub	insects	biotic	birds	biotic	asexual dioecious	Not threatened	LC		6	Multialelicos (codominantes)	SSR	42	19	0.36
545	147	Patterns of genotype variation and demographic history in {Lindera} glauca ({Lauraceae}), an apomict-containing dioecious forest tree	Journal of Biogeography	2020	Zhu et al., 2020	Tracheophyta	Magnoliopsida	Laurales	Lauraceae	Lindera	Lauraceae	Lindera_glauca	widespread	Not endemic	shrub	insects	biotic	birds	biotic	asexual dioecious	Not threatened	LC		7	Multialelicos (codominantes)	SSR	42	19	0.41
546	147	Patterns of genotype variation and demographic history in {Lindera} glauca ({Lauraceae}), an apomict-containing dioecious forest tree	Journal of Biogeography	2020	Zhu et al., 2020	Tracheophyta	Magnoliopsida	Laurales	Lauraceae	Lindera	Lauraceae	Lindera_glauca	widespread	Not endemic	shrub	insects	biotic	birds	biotic	asexual dioecious	Not threatened	LC		10	Multialelicos (codominantes)	SSR	42	19	0.49
547	147	Patterns of genotype variation and demographic history in {Lindera} glauca ({Lauraceae}), an apomict-containing dioecious forest tree	Journal of Biogeography	2020	Zhu et al., 2020	Tracheophyta	Magnoliopsida	Laurales	Lauraceae	Lindera	Lauraceae	Lindera_glauca	widespread	Not endemic	shrub	insects	biotic	birds	biotic	asexual dioecious	Not threatened	LC		10	Multialelicos (codominantes)	SSR	42	19	0.41
548	147	Patterns of genotype variation and demographic history in {Lindera} glauca ({Lauraceae}), an apomict-containing dioecious forest tree	Journal of Biogeography	2020	Zhu et al., 2020	Tracheophyta	Magnoliopsida	Laurales	Lauraceae	Lindera	Lauraceae	Lindera_glauca	widespread	Not endemic	shrub	insects	biotic	birds	biotic	asexual dioecious	Not threatened	LC		5	Multialelicos (codominantes)	SSR	42	19	0.39
549	147	Patterns of genotype variation and demographic history in {Lindera} glauca ({Lauraceae}), an apomict-containing dioecious forest tree	Journal of Biogeography	2020	Zhu et al., 2020	Tracheophyta	Magnoliopsida	Laurales	Lauraceae	Lindera	Lauraceae	Lindera_glauca	widespread	Not endemic	shrub	insects	biotic	birds	biotic	asexual dioecious	Not threatened	LC		9	Multialelicos (codominantes)	SSR	42	19	0.41
550	147	Patterns of genotype variation and demographic history in {Lindera} glauca ({Lauraceae}), an apomict-containing dioecious forest tree	Journal of Biogeography	2020	Zhu et al., 2020	Tracheophyta	Magnoliopsida	Laurales	Lauraceae	Lindera	Lauraceae	Lindera_glauca	widespread	Not endemic	shrub	insects	biotic	birds	biotic	asexual dioecious	Not threatened	LC		6	Multialelicos (codominantes)	SSR	42	19	0.42
551	147	Patterns of genotype variation and demographic history in {Lindera} glauca ({Lauraceae}), an apomict-containing dioecious forest tree	Journal of Biogeography	2020	Zhu et al., 2020	Tracheophyta	Magnoliopsida	Laurales	Lauraceae	Lindera	Lauraceae	Lindera_glauca	widespread	Not endemic	shrub	insects	biotic	birds	biotic	asexual dioecious	Not threatened	LC		8	Multialelicos (codominantes)	SSR	42	19	0.42
552	147	Patterns of genotype variation and demographic history in {Lindera} glauca ({Lauraceae}), an apomict-containing dioecious forest tree	Journal of Biogeography	2020	Zhu et al., 2020	Tracheophyta	Magnoliopsida	Laurales	Lauraceae	Lindera	Lauraceae	Lindera_glauca	widespread	Not endemic	shrub	insects	biotic	birds	biotic	asexual dioecious	Not threatened	LC		5	Multialelicos (codominantes)	SSR	42	19	0.35
553	147	Patterns of genotype variation and demographic history in {Lindera} glauca ({Lauraceae}), an apomict-containing dioecious forest tree	Journal of Biogeography	2020	Zhu et al., 2020	Tracheophyta	Magnoliopsida	Laurales	Lauraceae	Lindera	Lauraceae	Lindera_glauca	widespread	Not endemic	shrub	insects	biotic	birds	biotic	asexual dioecious	Not threatened	LC		20	Multialelicos (codominantes)	SSR	42	19	0.5
554	147	Patterns of genotype variation and demographic history in {Lindera} glauca ({Lauraceae}), an apomict-containing dioecious forest tree	Journal of Biogeography	2020	Zhu et al., 2020	Tracheophyta	Magnoliopsida	Laurales	Lauraceae	Lindera	Lauraceae	Lindera_glauca	widespread	Not endemic	shrub	insects	biotic	birds	biotic	asexual dioecious	Not threatened	LC		8	Multialelicos (codominantes)	SSR	42	19	0.49
555	147	Patterns of genotype variation and demographic history in {Lindera} glauca ({Lauraceae}), an apomict-containing dioecious forest tree	Journal of Biogeography	2020	Zhu et al., 2020	Tracheophyta	Magnoliopsida	Laurales	Lauraceae	Lindera	Lauraceae	Lindera_glauca	widespread	Not endemic	shrub	insects	biotic	birds	biotic	asexual dioecious	Not threatened	LC		8	Multialelicos (codominantes)	SSR	42	19	0.39
556	147	Patterns of genotype variation and demographic history in {Lindera} glauca ({Lauraceae}), an apomict-containing dioecious forest tree	Journal of Biogeography	2020	Zhu et al., 2020	Tracheophyta	Magnoliopsida	Laurales	Lauraceae	Lindera	Lauraceae	Lindera_glauca	widespread	Not endemic	shrub	insects	biotic	birds	biotic	asexual dioecious	Not threatened	LC		6	Multialelicos (codominantes)	SSR	42	19	0.48
557	147	Patterns of genotype variation and demographic history in {Lindera} glauca ({Lauraceae}), an apomict-containing dioecious forest tree	Journal of Biogeography	2020	Zhu et al., 2020	Tracheophyta	Magnoliopsida	Laurales	Lauraceae	Lindera	Lauraceae	Lindera_glauca	widespread	Not endemic	shrub	insects	biotic	birds	biotic	asexual dioecious	Not threatened	LC		8	Multialelicos (codominantes)	SSR	42	19	0.49
558	147	Patterns of genotype variation and demographic history in {Lindera} glauca ({Lauraceae}), an apomict-containing dioecious forest tree	Journal of Biogeography	2020	Zhu et al., 2020	Tracheophyta	Magnoliopsida	Laurales	Lauraceae	Lindera	Lauraceae	Lindera_glauca	widespread	Not endemic	shrub	insects	biotic	birds	biotic	asexual dioecious	Not threatened	LC		5	Multialelicos (codominantes)	SSR	42	19	0.36
559	147	Patterns of genotype variation and demographic history in {Lindera} glauca ({Lauraceae}), an apomict-containing dioecious forest tree	Journal of Biogeography	2020	Zhu et al., 2020	Tracheophyta	Magnoliopsida	Laurales	Lauraceae	Lindera	Lauraceae	Lindera_glauca	widespread	Not endemic	shrub	insects	biotic	birds	biotic	asexual dioecious	Not threatened	LC		7	Multialelicos (codominantes)	SSR	42	19	0.4
560	147	Patterns of genotype variation and demographic history in {Lindera} glauca ({Lauraceae}), an apomict-containing dioecious forest tree	Journal of Biogeography	2020	Zhu et al., 2020	Tracheophyta	Magnoliopsida	Laurales	Lauraceae	Lindera	Lauraceae	Lindera_glauca	widespread	Not endemic	shrub	insects	biotic	birds	biotic	asexual dioecious	Not threatened	LC		4	Multialelicos (codominantes)	SSR	42	19	0.45
561	147	Patterns of genotype variation and demographic history in {Lindera} glauca ({Lauraceae}), an apomict-containing dioecious forest tree	Journal of Biogeography	2020	Zhu et al., 2020	Tracheophyta	Magnoliopsida	Laurales	Lauraceae	Lindera	Lauraceae	Lindera_glauca	widespread	Not endemic	shrub	insects	biotic	birds	biotic	asexual dioecious	Not threatened	LC		5	Multialelicos (codominantes)	SSR	42	19	0.38
562	147	Patterns of genotype variation and demographic history in {Lindera} glauca ({Lauraceae}), an apomict-containing dioecious forest tree	Journal of Biogeography	2020	Zhu et al., 2020	Tracheophyta	Magnoliopsida	Laurales	Lauraceae	Lindera	Lauraceae	Lindera_glauca	widespread	Not endemic	shrub	insects	biotic	birds	biotic	asexual dioecious	Not threatened	LC		6	Multialelicos (codominantes)	SSR	42	19	0.38
563	147	Patterns of genotype variation and demographic history in {Lindera} glauca ({Lauraceae}), an apomict-containing dioecious forest tree	Journal of Biogeography	2020	Zhu et al., 2020	Tracheophyta	Magnoliopsida	Laurales	Lauraceae	Lindera	Lauraceae	Lindera_glauca	widespread	Not endemic	shrub	insects	biotic	birds	biotic	asexual dioecious	Not threatened	LC		5	Multialelicos (codominantes)	SSR	42	19	0.37
564	147	Patterns of genotype variation and demographic history in {Lindera} glauca ({Lauraceae}), an apomict-containing dioecious forest tree	Journal of Biogeography	2020	Zhu et al., 2020	Tracheophyta	Magnoliopsida	Laurales	Lauraceae	Lindera	Lauraceae	Lindera_glauca	widespread	Not endemic	shrub	insects	biotic	birds	biotic	asexual dioecious	Not threatened	LC		6	Multialelicos (codominantes)	SSR	42	19	0.38
565	147	Patterns of genotype variation and demographic history in {Lindera} glauca ({Lauraceae}), an apomict-containing dioecious forest tree	Journal of Biogeography	2020	Zhu et al., 2020	Tracheophyta	Magnoliopsida	Laurales	Lauraceae	Lindera	Lauraceae	Lindera_glauca	widespread	Not endemic	shrub	insects	biotic	birds	biotic	asexual dioecious	Not threatened	LC		8	Multialelicos (codominantes)	SSR	42	19	0.35
566	147	Patterns of genotype variation and demographic history in {Lindera} glauca ({Lauraceae}), an apomict-containing dioecious forest tree	Journal of Biogeography	2020	Zhu et al., 2020	Tracheophyta	Magnoliopsida	Laurales	Lauraceae	Lindera	Lauraceae	Lindera_glauca	widespread	Not endemic	shrub	insects	biotic	birds	biotic	asexual dioecious	Not threatened	LC		6	Multialelicos (codominantes)	SSR	42	19	0.37
567	147	Patterns of genotype variation and demographic history in {Lindera} glauca ({Lauraceae}), an apomict-containing dioecious forest tree	Journal of Biogeography	2020	Zhu et al., 2020	Tracheophyta	Magnoliopsida	Laurales	Lauraceae	Lindera	Lauraceae	Lindera_glauca	widespread	Not endemic	shrub	insects	biotic	birds	biotic	asexual dioecious	Not threatened	LC		3	Multialelicos (codominantes)	SSR	42	19	0.35
568	148	Patterns of isozyme diversity and vegetative reproduction of willows inIsrael	INTERNATIONAL JOURNAL OF PLANT SCIENCES	1999	Rottenberg, Zohar, and Nevo, 1999	Tracheophyta	Magnoliopsida	Malpighiales	Salicaceae	Salix	Salicaceae	Salix_acmophylla	widespread	Not endemic	tree	insects; wind	abiotic/biotic	wind	abiotic	asexual dioecious	Not threatened	LC		38	Multialelicos (codominantes)	Allozymes	3	15	0.139
569	148	Patterns of isozyme diversity and vegetative reproduction of willows inIsrael	INTERNATIONAL JOURNAL OF PLANT SCIENCES	1999	Rottenberg, Zohar, and Nevo, 1999	Tracheophyta	Magnoliopsida	Malpighiales	Salicaceae	Salix	Salicaceae	Salix_acmophylla	widespread	Not endemic	tree	insects; wind	abiotic/biotic	wind	abiotic	asexual dioecious	Not threatened	LC		1	Multialelicos (codominantes)	Allozymes	3	15	1e-06
570	148	Patterns of isozyme diversity and vegetative reproduction of willows inIsrael	INTERNATIONAL JOURNAL OF PLANT SCIENCES	1999	Rottenberg, Zohar, and Nevo, 1999	Tracheophyta	Magnoliopsida	Malpighiales	Salicaceae	Salix	Salicaceae	Salix_acmophylla	widespread	Not endemic	tree	insects; wind	abiotic/biotic	wind	abiotic	asexual dioecious	Not threatened	LC		1	Multialelicos (codominantes)	Allozymes	3	15	1e-06
571	148	Patterns of isozyme diversity and vegetative reproduction of willows inIsrael	INTERNATIONAL JOURNAL OF PLANT SCIENCES	1999	Rottenberg, Zohar, and Nevo, 1999	Tracheophyta	Magnoliopsida	Malpighiales	Salicaceae	Salix	Salicaceae	Salix_alba	widespread	Not endemic	tree	insects	biotic	wind; water	abiotic	asexual dioecious	Not threatened	LC		48	Multialelicos (codominantes)	Allozymes	3	15	0.334
572	148	Patterns of isozyme diversity and vegetative reproduction of willows inIsrael	INTERNATIONAL JOURNAL OF PLANT SCIENCES	1999	Rottenberg, Zohar, and Nevo, 1999	Tracheophyta	Magnoliopsida	Malpighiales	Salicaceae	Salix	Salicaceae	Salix_alba	widespread	Not endemic	tree	insects	biotic	wind; water	abiotic	asexual dioecious	Not threatened	LC		28	Multialelicos (codominantes)	Allozymes	3	15	0.343
573	148	Patterns of isozyme diversity and vegetative reproduction of willows inIsrael	INTERNATIONAL JOURNAL OF PLANT SCIENCES	1999	Rottenberg, Zohar, and Nevo, 1999	Tracheophyta	Magnoliopsida	Malpighiales	Salicaceae	Salix	Salicaceae	Salix_alba	widespread	Not endemic	tree	insects	biotic	wind; water	abiotic	asexual dioecious	Not threatened	LC		21	Multialelicos (codominantes)	Allozymes	3	15	0.247
576	151	Phenology, Seed Germination, and Genetics Explains the ReproductiveStrategies of <i>Diospyros lasiocalyx</i> (Mart.) B. Wall	TROPICAL PLANT BIOLOGY	2020	Aguiar et al., 2020	Tracheophyta	Magnoliopsida	Ericales	Ebenaceae	Diospyros	Ebenaceae	Diospyros_lasiocalyx	widespread	Not endemic	tree	insects	biotic	animals	biotic	asexual dioecious	Not threatened	LC		24	Multialelicos (codominantes)	SSR	2	5	0.52
577	151	Phenology, Seed Germination, and Genetics Explains the ReproductiveStrategies of <i>Diospyros lasiocalyx</i> (Mart.) B. Wall	TROPICAL PLANT BIOLOGY	2020	Aguiar et al., 2020	Tracheophyta	Magnoliopsida	Ericales	Ebenaceae	Diospyros	Ebenaceae	Diospyros_lasiocalyx	widespread	Not endemic	tree	insects	biotic	animals	biotic	asexual dioecious	Not threatened	LC		17	Multialelicos (codominantes)	SSR	2	5	0.5
580	154	Population genetic analysis of a medicinally significant {Australian} rainforest tree, {Fontainea} picrosperma {C}.{T}. {White} ({Euphorbiaceae}): {Biogeographic} patterns and implications for species domestication and plantation establishment	BMC Plant Biology	2016	Lamont et al., 2016	Tracheophyta	Magnoliopsida	Malpighiales	Euphorbiaceae	Fontainea	Euphorbiaceae	Fontainea_picrosperma	restricted	endemic	tree	insects	biotic	gravity;water;animals	abiotic/biotic	dioecious	Not threatened	LC		68	Multialelicos (codominantes)	SSR	7	11	0.432
581	154	Population genetic analysis of a medicinally significant {Australian} rainforest tree, {Fontainea} picrosperma {C}.{T}. {White} ({Euphorbiaceae}): {Biogeographic} patterns and implications for species domestication and plantation establishment	BMC Plant Biology	2016	Lamont et al., 2016	Tracheophyta	Magnoliopsida	Malpighiales	Euphorbiaceae	Fontainea	Euphorbiaceae	Fontainea_picrosperma	restricted	endemic	tree	insects	biotic	gravity;water;animals	abiotic/biotic	dioecious	Not threatened	LC		45	Multialelicos (codominantes)	SSR	7	11	0.507
582	154	Population genetic analysis of a medicinally significant {Australian} rainforest tree, {Fontainea} picrosperma {C}.{T}. {White} ({Euphorbiaceae}): {Biogeographic} patterns and implications for species domestication and plantation establishment	BMC Plant Biology	2016	Lamont et al., 2016	Tracheophyta	Magnoliopsida	Malpighiales	Euphorbiaceae	Fontainea	Euphorbiaceae	Fontainea_picrosperma	restricted	endemic	tree	insects	biotic	gravity;water;animals	abiotic/biotic	dioecious	Not threatened	LC		26	Multialelicos (codominantes)	SSR	7	11	0.41
583	154	Population genetic analysis of a medicinally significant {Australian} rainforest tree, {Fontainea} picrosperma {C}.{T}. {White} ({Euphorbiaceae}): {Biogeographic} patterns and implications for species domestication and plantation establishment	BMC Plant Biology	2016	Lamont et al., 2016	Tracheophyta	Magnoliopsida	Malpighiales	Euphorbiaceae	Fontainea	Euphorbiaceae	Fontainea_picrosperma	restricted	endemic	tree	insects	biotic	gravity;water;animals	abiotic/biotic	dioecious	Not threatened	LC		17	Multialelicos (codominantes)	SSR	7	11	0.447
584	154	Population genetic analysis of a medicinally significant {Australian} rainforest tree, {Fontainea} picrosperma {C}.{T}. {White} ({Euphorbiaceae}): {Biogeographic} patterns and implications for species domestication and plantation establishment	BMC Plant Biology	2016	Lamont et al., 2016	Tracheophyta	Magnoliopsida	Malpighiales	Euphorbiaceae	Fontainea	Euphorbiaceae	Fontainea_picrosperma	restricted	endemic	tree	insects	biotic	gravity;water;animals	abiotic/biotic	dioecious	Not threatened	LC		22	Multialelicos (codominantes)	SSR	7	11	0.415
585	154	Population genetic analysis of a medicinally significant {Australian} rainforest tree, {Fontainea} picrosperma {C}.{T}. {White} ({Euphorbiaceae}): {Biogeographic} patterns and implications for species domestication and plantation establishment	BMC Plant Biology	2016	Lamont et al., 2016	Tracheophyta	Magnoliopsida	Malpighiales	Euphorbiaceae	Fontainea	Euphorbiaceae	Fontainea_picrosperma	restricted	endemic	tree	insects	biotic	gravity;water;animals	abiotic/biotic	dioecious	Not threatened	LC		18	Multialelicos (codominantes)	SSR	7	11	0.264
586	154	Population genetic analysis of a medicinally significant {Australian} rainforest tree, {Fontainea} picrosperma {C}.{T}. {White} ({Euphorbiaceae}): {Biogeographic} patterns and implications for species domestication and plantation establishment	BMC Plant Biology	2016	Lamont et al., 2016	Tracheophyta	Magnoliopsida	Malpighiales	Euphorbiaceae	Fontainea	Euphorbiaceae	Fontainea_picrosperma	restricted	endemic	tree	insects	biotic	gravity;water;animals	abiotic/biotic	dioecious	Not threatened	LC		22	Multialelicos (codominantes)	SSR	7	11	0.372
587	155	Population genetic structure in the dioecious pioneer plant species {Hippophae} rhamnoides investigated by random amplified polymorphic {DNA} ({RAPD}) markers	Molecular Ecology	1999	Bartish, Jeppsson, and Nybom, 1999	Tracheophyta	Magnoliopsida	Rosales	Elaeagnaceae	Hippophae	Elaeagnaceae	Hippophae_rhamnoides_rhamnoides	widespread	Not endemic	shrub	wind	abiotic	birds; animals	biotic	dioecious	Not threatened	UN		10	Bialelicos (dominantes)	RAPD	3	63	0.171
588	155	Population genetic structure in the dioecious pioneer plant species {Hippophae} rhamnoides investigated by random amplified polymorphic {DNA} ({RAPD}) markers	Molecular Ecology	1999	Bartish, Jeppsson, and Nybom, 1999	Tracheophyta	Magnoliopsida	Rosales	Elaeagnaceae	Hippophae	Elaeagnaceae	Hippophae_rhamnoides_rhamnoides	widespread	Not endemic	shrub	wind	abiotic	birds; animals	biotic	dioecious	Not threatened	UN		10	Bialelicos (dominantes)	RAPD	3	63	0.196
589	155	Population genetic structure in the dioecious pioneer plant species {Hippophae} rhamnoides investigated by random amplified polymorphic {DNA} ({RAPD}) markers	Molecular Ecology	1999	Bartish, Jeppsson, and Nybom, 1999	Tracheophyta	Magnoliopsida	Rosales	Elaeagnaceae	Hippophae	Elaeagnaceae	Hippophae_rhamnoides_rhamnoides	widespread	Not endemic	shrub	wind	abiotic	birds; animals	biotic	dioecious	Not threatened	UN		10	Bialelicos (dominantes)	RAPD	3	63	0.18
590	156	Population genetic structure of native versus naturalized sympatric shrub willows ({Salix}; {Salicaceae})	American Journal of Botany	2009	Lin, Gibbs, and Smart, 2009	Tracheophyta	Magnoliopsida	Malpighiales	Salicaceae	Salix	Salicaceae	Salix_eriocephala	widespread	Not endemic	shrub	insects	biotic	wind	abiotic	asexual dioecious	Not threatened	LC		10	Multialelicos (codominantes)	SSR	30	6	0.643
591	156	Population genetic structure of native versus naturalized sympatric shrub willows ({Salix}; {Salicaceae})	American Journal of Botany	2009	Lin, Gibbs, and Smart, 2009	Tracheophyta	Magnoliopsida	Malpighiales	Salicaceae	Salix	Salicaceae	Salix_eriocephala	widespread	Not endemic	shrub	insects	biotic	wind	abiotic	asexual dioecious	Not threatened	LC		10	Multialelicos (codominantes)	SSR	30	6	0.692
592	156	Population genetic structure of native versus naturalized sympatric shrub willows ({Salix}; {Salicaceae})	American Journal of Botany	2009	Lin, Gibbs, and Smart, 2009	Tracheophyta	Magnoliopsida	Malpighiales	Salicaceae	Salix	Salicaceae	Salix_eriocephala	widespread	Not endemic	shrub	insects	biotic	wind	abiotic	asexual dioecious	Not threatened	LC		14	Multialelicos (codominantes)	SSR	30	6	0.694
593	156	Population genetic structure of native versus naturalized sympatric shrub willows ({Salix}; {Salicaceae})	American Journal of Botany	2009	Lin, Gibbs, and Smart, 2009	Tracheophyta	Magnoliopsida	Malpighiales	Salicaceae	Salix	Salicaceae	Salix_eriocephala	widespread	Not endemic	shrub	insects	biotic	wind	abiotic	asexual dioecious	Not threatened	LC		15	Multialelicos (codominantes)	SSR	30	6	0.633
594	156	Population genetic structure of native versus naturalized sympatric shrub willows ({Salix}; {Salicaceae})	American Journal of Botany	2009	Lin, Gibbs, and Smart, 2009	Tracheophyta	Magnoliopsida	Malpighiales	Salicaceae	Salix	Salicaceae	Salix_eriocephala	widespread	Not endemic	shrub	insects	biotic	wind	abiotic	asexual dioecious	Not threatened	LC		15	Multialelicos (codominantes)	SSR	30	6	0.567
595	156	Population genetic structure of native versus naturalized sympatric shrub willows ({Salix}; {Salicaceae})	American Journal of Botany	2009	Lin, Gibbs, and Smart, 2009	Tracheophyta	Magnoliopsida	Malpighiales	Salicaceae	Salix	Salicaceae	Salix_eriocephala	widespread	Not endemic	shrub	insects	biotic	wind	abiotic	asexual dioecious	Not threatened	LC		20	Multialelicos (codominantes)	SSR	30	6	0.587
596	156	Population genetic structure of native versus naturalized sympatric shrub willows ({Salix}; {Salicaceae})	American Journal of Botany	2009	Lin, Gibbs, and Smart, 2009	Tracheophyta	Magnoliopsida	Malpighiales	Salicaceae	Salix	Salicaceae	Salix_eriocephala	widespread	Not endemic	shrub	insects	biotic	wind	abiotic	asexual dioecious	Not threatened	LC		14	Multialelicos (codominantes)	SSR	30	6	0.565
597	156	Population genetic structure of native versus naturalized sympatric shrub willows ({Salix}; {Salicaceae})	American Journal of Botany	2009	Lin, Gibbs, and Smart, 2009	Tracheophyta	Magnoliopsida	Malpighiales	Salicaceae	Salix	Salicaceae	Salix_eriocephala	widespread	Not endemic	shrub	insects	biotic	wind	abiotic	asexual dioecious	Not threatened	LC		10	Multialelicos (codominantes)	SSR	30	6	0.589
598	156	Population genetic structure of native versus naturalized sympatric shrub willows ({Salix}; {Salicaceae})	American Journal of Botany	2009	Lin, Gibbs, and Smart, 2009	Tracheophyta	Magnoliopsida	Malpighiales	Salicaceae	Salix	Salicaceae	Salix_eriocephala	widespread	Not endemic	shrub	insects	biotic	wind	abiotic	asexual dioecious	Not threatened	LC		14	Multialelicos (codominantes)	SSR	30	6	0.69
599	156	Population genetic structure of native versus naturalized sympatric shrub willows ({Salix}; {Salicaceae})	American Journal of Botany	2009	Lin, Gibbs, and Smart, 2009	Tracheophyta	Magnoliopsida	Malpighiales	Salicaceae	Salix	Salicaceae	Salix_eriocephala	widespread	Not endemic	shrub	insects	biotic	wind	abiotic	asexual dioecious	Not threatened	LC		20	Multialelicos (codominantes)	SSR	30	6	0.63
600	156	Population genetic structure of native versus naturalized sympatric shrub willows ({Salix}; {Salicaceae})	American Journal of Botany	2009	Lin, Gibbs, and Smart, 2009	Tracheophyta	Magnoliopsida	Malpighiales	Salicaceae	Salix	Salicaceae	Salix_eriocephala	widespread	Not endemic	shrub	insects	biotic	wind	abiotic	asexual dioecious	Not threatened	LC		15	Multialelicos (codominantes)	SSR	30	6	0.528
601	156	Population genetic structure of native versus naturalized sympatric shrub willows ({Salix}; {Salicaceae})	American Journal of Botany	2009	Lin, Gibbs, and Smart, 2009	Tracheophyta	Magnoliopsida	Malpighiales	Salicaceae	Salix	Salicaceae	Salix_eriocephala	widespread	Not endemic	shrub	insects	biotic	wind	abiotic	asexual dioecious	Not threatened	LC		15	Multialelicos (codominantes)	SSR	30	6	0.634
602	156	Population genetic structure of native versus naturalized sympatric shrub willows ({Salix}; {Salicaceae})	American Journal of Botany	2009	Lin, Gibbs, and Smart, 2009	Tracheophyta	Magnoliopsida	Malpighiales	Salicaceae	Salix	Salicaceae	Salix_eriocephala	widespread	Not endemic	shrub	insects	biotic	wind	abiotic	asexual dioecious	Not threatened	LC		19	Multialelicos (codominantes)	SSR	30	6	0.568
603	156	Population genetic structure of native versus naturalized sympatric shrub willows ({Salix}; {Salicaceae})	American Journal of Botany	2009	Lin, Gibbs, and Smart, 2009	Tracheophyta	Magnoliopsida	Malpighiales	Salicaceae	Salix	Salicaceae	Salix_eriocephala	widespread	Not endemic	shrub	insects	biotic	wind	abiotic	asexual dioecious	Not threatened	LC		16	Multialelicos (codominantes)	SSR	30	6	0.685
604	156	Population genetic structure of native versus naturalized sympatric shrub willows ({Salix}; {Salicaceae})	American Journal of Botany	2009	Lin, Gibbs, and Smart, 2009	Tracheophyta	Magnoliopsida	Malpighiales	Salicaceae	Salix	Salicaceae	Salix_eriocephala	widespread	Not endemic	shrub	insects	biotic	wind	abiotic	asexual dioecious	Not threatened	LC		23	Multialelicos (codominantes)	SSR	30	6	0.652
605	156	Population genetic structure of native versus naturalized sympatric shrub willows ({Salix}; {Salicaceae})	American Journal of Botany	2009	Lin, Gibbs, and Smart, 2009	Tracheophyta	Magnoliopsida	Malpighiales	Salicaceae	Salix	Salicaceae	Salix_eriocephala	widespread	Not endemic	shrub	insects	biotic	wind	abiotic	asexual dioecious	Not threatened	LC		11	Multialelicos (codominantes)	SSR	30	6	0.685
606	156	Population genetic structure of native versus naturalized sympatric shrub willows ({Salix}; {Salicaceae})	American Journal of Botany	2009	Lin, Gibbs, and Smart, 2009	Tracheophyta	Magnoliopsida	Malpighiales	Salicaceae	Salix	Salicaceae	Salix_eriocephala	widespread	Not endemic	shrub	insects	biotic	wind	abiotic	asexual dioecious	Not threatened	LC		18	Multialelicos (codominantes)	SSR	30	6	0.685
607	156	Population genetic structure of native versus naturalized sympatric shrub willows ({Salix}; {Salicaceae})	American Journal of Botany	2009	Lin, Gibbs, and Smart, 2009	Tracheophyta	Magnoliopsida	Malpighiales	Salicaceae	Salix	Salicaceae	Salix_eriocephala	widespread	Not endemic	shrub	insects	biotic	wind	abiotic	asexual dioecious	Not threatened	LC		15	Multialelicos (codominantes)	SSR	30	6	0.675
608	156	Population genetic structure of native versus naturalized sympatric shrub willows ({Salix}; {Salicaceae})	American Journal of Botany	2009	Lin, Gibbs, and Smart, 2009	Tracheophyta	Magnoliopsida	Malpighiales	Salicaceae	Salix	Salicaceae	Salix_eriocephala	widespread	Not endemic	shrub	insects	biotic	wind	abiotic	asexual dioecious	Not threatened	LC		10	Multialelicos (codominantes)	SSR	30	6	0.764
609	156	Population genetic structure of native versus naturalized sympatric shrub willows ({Salix}; {Salicaceae})	American Journal of Botany	2009	Lin, Gibbs, and Smart, 2009	Tracheophyta	Magnoliopsida	Malpighiales	Salicaceae	Salix	Salicaceae	Salix_eriocephala	widespread	Not endemic	shrub	insects	biotic	wind	abiotic	asexual dioecious	Not threatened	LC		13	Multialelicos (codominantes)	SSR	30	6	0.56
610	156	Population genetic structure of native versus naturalized sympatric shrub willows ({Salix}; {Salicaceae})	American Journal of Botany	2009	Lin, Gibbs, and Smart, 2009	Tracheophyta	Magnoliopsida	Malpighiales	Salicaceae	Salix	Salicaceae	Salix_eriocephala	widespread	Not endemic	shrub	insects	biotic	wind	abiotic	asexual dioecious	Not threatened	LC		12	Multialelicos (codominantes)	SSR	30	6	0.544
611	156	Population genetic structure of native versus naturalized sympatric shrub willows ({Salix}; {Salicaceae})	American Journal of Botany	2009	Lin, Gibbs, and Smart, 2009	Tracheophyta	Magnoliopsida	Malpighiales	Salicaceae	Salix	Salicaceae	Salix_eriocephala	widespread	Not endemic	shrub	insects	biotic	wind	abiotic	asexual dioecious	Not threatened	LC		21	Multialelicos (codominantes)	SSR	30	6	0.569
612	156	Population genetic structure of native versus naturalized sympatric shrub willows ({Salix}; {Salicaceae})	American Journal of Botany	2009	Lin, Gibbs, and Smart, 2009	Tracheophyta	Magnoliopsida	Malpighiales	Salicaceae	Salix	Salicaceae	Salix_eriocephala	widespread	Not endemic	shrub	insects	biotic	wind	abiotic	asexual dioecious	Not threatened	LC		29	Multialelicos (codominantes)	SSR	30	6	0.67
613	156	Population genetic structure of native versus naturalized sympatric shrub willows ({Salix}; {Salicaceae})	American Journal of Botany	2009	Lin, Gibbs, and Smart, 2009	Tracheophyta	Magnoliopsida	Malpighiales	Salicaceae	Salix	Salicaceae	Salix_eriocephala	widespread	Not endemic	shrub	insects	biotic	wind	abiotic	asexual dioecious	Not threatened	LC		10	Multialelicos (codominantes)	SSR	30	6	0.649
614	156	Population genetic structure of native versus naturalized sympatric shrub willows ({Salix}; {Salicaceae})	American Journal of Botany	2009	Lin, Gibbs, and Smart, 2009	Tracheophyta	Magnoliopsida	Malpighiales	Salicaceae	Salix	Salicaceae	Salix_eriocephala	widespread	Not endemic	shrub	insects	biotic	wind	abiotic	asexual dioecious	Not threatened	LC		12	Multialelicos (codominantes)	SSR	30	6	0.645
615	156	Population genetic structure of native versus naturalized sympatric shrub willows ({Salix}; {Salicaceae})	American Journal of Botany	2009	Lin, Gibbs, and Smart, 2009	Tracheophyta	Magnoliopsida	Malpighiales	Salicaceae	Salix	Salicaceae	Salix_eriocephala	widespread	Not endemic	shrub	insects	biotic	wind	abiotic	asexual dioecious	Not threatened	LC		20	Multialelicos (codominantes)	SSR	30	6	0.632
616	156	Population genetic structure of native versus naturalized sympatric shrub willows ({Salix}; {Salicaceae})	American Journal of Botany	2009	Lin, Gibbs, and Smart, 2009	Tracheophyta	Magnoliopsida	Malpighiales	Salicaceae	Salix	Salicaceae	Salix_eriocephala	widespread	Not endemic	shrub	insects	biotic	wind	abiotic	asexual dioecious	Not threatened	LC		14	Multialelicos (codominantes)	SSR	30	6	0.646
617	156	Population genetic structure of native versus naturalized sympatric shrub willows ({Salix}; {Salicaceae})	American Journal of Botany	2009	Lin, Gibbs, and Smart, 2009	Tracheophyta	Magnoliopsida	Malpighiales	Salicaceae	Salix	Salicaceae	Salix_eriocephala	widespread	Not endemic	shrub	insects	biotic	wind	abiotic	asexual dioecious	Not threatened	LC		19	Multialelicos (codominantes)	SSR	30	6	0.577
618	156	Population genetic structure of native versus naturalized sympatric shrub willows ({Salix}; {Salicaceae})	American Journal of Botany	2009	Lin, Gibbs, and Smart, 2009	Tracheophyta	Magnoliopsida	Malpighiales	Salicaceae	Salix	Salicaceae	Salix_eriocephala	widespread	Not endemic	shrub	insects	biotic	wind	abiotic	asexual dioecious	Not threatened	LC		20	Multialelicos (codominantes)	SSR	30	6	0.554
619	156	Population genetic structure of native versus naturalized sympatric shrub willows ({Salix}; {Salicaceae})	American Journal of Botany	2009	Lin, Gibbs, and Smart, 2009	Tracheophyta	Magnoliopsida	Malpighiales	Salicaceae	Salix	Salicaceae	Salix_eriocephala	widespread	Not endemic	shrub	insects	biotic	wind	abiotic	asexual dioecious	Not threatened	LC		13	Multialelicos (codominantes)	SSR	30	6	0.604
621	158	Population genetics and fitness in fragmented populations of the dioecious and endangered Silene otites (Caryophyllaceae)	PLANT SYSTEMATICS AND EVOLUTION	2012	Lauterbach, Ristow, and Gemeinholzer, 2012	Tracheophyta	Magnoliopsida	Caryophyllales	Caryophyllaceae	Silene	Caryophyllaceae	Silene_otites	widespread	Not endemic	non_woody	insects; wind	abiotic/biotic	birds; animals	biotic	dioecious	Threatened	EN	15	12	Bialelicos (dominantes)	AFLP	10	203	0.18
622	158	Population genetics and fitness in fragmented populations of the dioecious and endangered Silene otites (Caryophyllaceae)	PLANT SYSTEMATICS AND EVOLUTION	2012	Lauterbach, Ristow, and Gemeinholzer, 2012	Tracheophyta	Magnoliopsida	Caryophyllales	Caryophyllaceae	Silene	Caryophyllaceae	Silene_otites	widespread	Not endemic	non_woody	insects; wind	abiotic/biotic	birds; animals	biotic	dioecious	Threatened	EN	42	12	Bialelicos (dominantes)	AFLP	10	203	0.165
623	158	Population genetics and fitness in fragmented populations of the dioecious and endangered Silene otites (Caryophyllaceae)	PLANT SYSTEMATICS AND EVOLUTION	2012	Lauterbach, Ristow, and Gemeinholzer, 2012	Tracheophyta	Magnoliopsida	Caryophyllales	Caryophyllaceae	Silene	Caryophyllaceae	Silene_otites	widespread	Not endemic	non_woody	insects; wind	abiotic/biotic	birds; animals	biotic	dioecious	Threatened	EN	2730	12	Bialelicos (dominantes)	AFLP	10	203	0.214
624	158	Population genetics and fitness in fragmented populations of the dioecious and endangered Silene otites (Caryophyllaceae)	PLANT SYSTEMATICS AND EVOLUTION	2012	Lauterbach, Ristow, and Gemeinholzer, 2012	Tracheophyta	Magnoliopsida	Caryophyllales	Caryophyllaceae	Silene	Caryophyllaceae	Silene_otites	widespread	Not endemic	non_woody	insects; wind	abiotic/biotic	birds; animals	biotic	dioecious	Threatened	EN	113	12	Bialelicos (dominantes)	AFLP	10	203	0.202
625	158	Population genetics and fitness in fragmented populations of the dioecious and endangered Silene otites (Caryophyllaceae)	PLANT SYSTEMATICS AND EVOLUTION	2012	Lauterbach, Ristow, and Gemeinholzer, 2012	Tracheophyta	Magnoliopsida	Caryophyllales	Caryophyllaceae	Silene	Caryophyllaceae	Silene_otites	widespread	Not endemic	non_woody	insects; wind	abiotic/biotic	birds; animals	biotic	dioecious	Threatened	EN	775	12	Bialelicos (dominantes)	AFLP	10	203	0.167
626	158	Population genetics and fitness in fragmented populations of the dioecious and endangered Silene otites (Caryophyllaceae)	PLANT SYSTEMATICS AND EVOLUTION	2012	Lauterbach, Ristow, and Gemeinholzer, 2012	Tracheophyta	Magnoliopsida	Caryophyllales	Caryophyllaceae	Silene	Caryophyllaceae	Silene_otites	widespread	Not endemic	non_woody	insects; wind	abiotic/biotic	birds; animals	biotic	dioecious	Threatened	EN	890	12	Bialelicos (dominantes)	AFLP	10	203	0.232
627	158	Population genetics and fitness in fragmented populations of the dioecious and endangered Silene otites (Caryophyllaceae)	PLANT SYSTEMATICS AND EVOLUTION	2012	Lauterbach, Ristow, and Gemeinholzer, 2012	Tracheophyta	Magnoliopsida	Caryophyllales	Caryophyllaceae	Silene	Caryophyllaceae	Silene_otites	widespread	Not endemic	non_woody	insects; wind	abiotic/biotic	birds; animals	biotic	dioecious	Threatened	EN	2760	12	Bialelicos (dominantes)	AFLP	10	203	0.206
628	158	Population genetics and fitness in fragmented populations of the dioecious and endangered Silene otites (Caryophyllaceae)	PLANT SYSTEMATICS AND EVOLUTION	2012	Lauterbach, Ristow, and Gemeinholzer, 2012	Tracheophyta	Magnoliopsida	Caryophyllales	Caryophyllaceae	Silene	Caryophyllaceae	Silene_otites	widespread	Not endemic	non_woody	insects; wind	abiotic/biotic	birds; animals	biotic	dioecious	Threatened	EN	500	12	Bialelicos (dominantes)	AFLP	10	203	0.24
629	158	Population genetics and fitness in fragmented populations of the dioecious and endangered Silene otites (Caryophyllaceae)	PLANT SYSTEMATICS AND EVOLUTION	2012	Lauterbach, Ristow, and Gemeinholzer, 2012	Tracheophyta	Magnoliopsida	Caryophyllales	Caryophyllaceae	Silene	Caryophyllaceae	Silene_otites	widespread	Not endemic	non_woody	insects; wind	abiotic/biotic	birds; animals	biotic	dioecious	Threatened	EN	850	12	Bialelicos (dominantes)	AFLP	10	203	0.218
630	158	Population genetics and fitness in fragmented populations of the dioecious and endangered Silene otites (Caryophyllaceae)	PLANT SYSTEMATICS AND EVOLUTION	2012	Lauterbach, Ristow, and Gemeinholzer, 2012	Tracheophyta	Magnoliopsida	Caryophyllales	Caryophyllaceae	Silene	Caryophyllaceae	Silene_otites	widespread	Not endemic	non_woody	insects; wind	abiotic/biotic	birds; animals	biotic	dioecious	Threatened	EN	970	12	Bialelicos (dominantes)	AFLP	10	203	0.197
641	169	Sex ratio rather than population size affects genetic diversity in {Antennaria} dioica	Plant Biology	2018	Rosche et al., 2018	Tracheophyta	Magnoliopsida	Asterales	Asteraceae	Antennaria	Asteraceae	Antennaria_dioica	widespread	Not endemic	non_woody	insects	biotic	wind	abiotic	asexual dioecious	Not threatened	UN		9	Bialelicos (dominantes)	AFLP	14	168	0.198
642	169	Sex ratio rather than population size affects genetic diversity in {Antennaria} dioica	Plant Biology	2018	Rosche et al., 2018	Tracheophyta	Magnoliopsida	Asterales	Asteraceae	Antennaria	Asteraceae	Antennaria_dioica	widespread	Not endemic	non_woody	insects	biotic	wind	abiotic	asexual dioecious	Not threatened	UN		10	Bialelicos (dominantes)	AFLP	14	168	0.199
643	169	Sex ratio rather than population size affects genetic diversity in {Antennaria} dioica	Plant Biology	2018	Rosche et al., 2018	Tracheophyta	Magnoliopsida	Asterales	Asteraceae	Antennaria	Asteraceae	Antennaria_dioica	widespread	Not endemic	non_woody	insects	biotic	wind	abiotic	asexual dioecious	Not threatened	UN		13	Bialelicos (dominantes)	AFLP	14	168	0.212
644	169	Sex ratio rather than population size affects genetic diversity in {Antennaria} dioica	Plant Biology	2018	Rosche et al., 2018	Tracheophyta	Magnoliopsida	Asterales	Asteraceae	Antennaria	Asteraceae	Antennaria_dioica	widespread	Not endemic	non_woody	insects	biotic	wind	abiotic	asexual dioecious	Not threatened	UN		10	Bialelicos (dominantes)	AFLP	14	168	0.212
645	169	Sex ratio rather than population size affects genetic diversity in {Antennaria} dioica	Plant Biology	2018	Rosche et al., 2018	Tracheophyta	Magnoliopsida	Asterales	Asteraceae	Antennaria	Asteraceae	Antennaria_dioica	widespread	Not endemic	non_woody	insects	biotic	wind	abiotic	asexual dioecious	Not threatened	UN		10	Bialelicos (dominantes)	AFLP	14	168	0.217
646	169	Sex ratio rather than population size affects genetic diversity in {Antennaria} dioica	Plant Biology	2018	Rosche et al., 2018	Tracheophyta	Magnoliopsida	Asterales	Asteraceae	Antennaria	Asteraceae	Antennaria_dioica	widespread	Not endemic	non_woody	insects	biotic	wind	abiotic	asexual dioecious	Not threatened	UN		9	Bialelicos (dominantes)	AFLP	14	168	0.214
647	169	Sex ratio rather than population size affects genetic diversity in {Antennaria} dioica	Plant Biology	2018	Rosche et al., 2018	Tracheophyta	Magnoliopsida	Asterales	Asteraceae	Antennaria	Asteraceae	Antennaria_dioica	widespread	Not endemic	non_woody	insects	biotic	wind	abiotic	asexual dioecious	Not threatened	UN		10	Bialelicos (dominantes)	AFLP	14	168	0.201
648	169	Sex ratio rather than population size affects genetic diversity in {Antennaria} dioica	Plant Biology	2018	Rosche et al., 2018	Tracheophyta	Magnoliopsida	Asterales	Asteraceae	Antennaria	Asteraceae	Antennaria_dioica	widespread	Not endemic	non_woody	insects	biotic	wind	abiotic	asexual dioecious	Not threatened	UN		9	Bialelicos (dominantes)	AFLP	14	168	0.177
649	169	Sex ratio rather than population size affects genetic diversity in {Antennaria} dioica	Plant Biology	2018	Rosche et al., 2018	Tracheophyta	Magnoliopsida	Asterales	Asteraceae	Antennaria	Asteraceae	Antennaria_dioica	widespread	Not endemic	non_woody	insects	biotic	wind	abiotic	asexual dioecious	Not threatened	UN		10	Bialelicos (dominantes)	AFLP	14	168	0.203
650	169	Sex ratio rather than population size affects genetic diversity in {Antennaria} dioica	Plant Biology	2018	Rosche et al., 2018	Tracheophyta	Magnoliopsida	Asterales	Asteraceae	Antennaria	Asteraceae	Antennaria_dioica	widespread	Not endemic	non_woody	insects	biotic	wind	abiotic	asexual dioecious	Not threatened	UN		10	Bialelicos (dominantes)	AFLP	14	168	0.218
651	169	Sex ratio rather than population size affects genetic diversity in {Antennaria} dioica	Plant Biology	2018	Rosche et al., 2018	Tracheophyta	Magnoliopsida	Asterales	Asteraceae	Antennaria	Asteraceae	Antennaria_dioica	widespread	Not endemic	non_woody	insects	biotic	wind	abiotic	asexual dioecious	Not threatened	UN		9	Bialelicos (dominantes)	AFLP	14	168	0.193
652	169	Sex ratio rather than population size affects genetic diversity in {Antennaria} dioica	Plant Biology	2018	Rosche et al., 2018	Tracheophyta	Magnoliopsida	Asterales	Asteraceae	Antennaria	Asteraceae	Antennaria_dioica	widespread	Not endemic	non_woody	insects	biotic	wind	abiotic	asexual dioecious	Not threatened	UN		9	Bialelicos (dominantes)	AFLP	14	168	0.216
653	169	Sex ratio rather than population size affects genetic diversity in {Antennaria} dioica	Plant Biology	2018	Rosche et al., 2018	Tracheophyta	Magnoliopsida	Asterales	Asteraceae	Antennaria	Asteraceae	Antennaria_dioica	widespread	Not endemic	non_woody	insects	biotic	wind	abiotic	asexual dioecious	Not threatened	UN		11	Bialelicos (dominantes)	AFLP	14	168	0.181
654	169	Sex ratio rather than population size affects genetic diversity in {Antennaria} dioica	Plant Biology	2018	Rosche et al., 2018	Tracheophyta	Magnoliopsida	Asterales	Asteraceae	Antennaria	Asteraceae	Antennaria_dioica	widespread	Not endemic	non_woody	insects	biotic	wind	abiotic	asexual dioecious	Not threatened	UN		10	Bialelicos (dominantes)	AFLP	14	168	0.201
655	170	Sexual systems and population genetic structure in an annual plant:Testing the metapopulation model	AMERICAN NATURALIST	2006	Obbard, Harris, and Pannell, 2006	Tracheophyta	Magnoliopsida	Malpighiales	Euphorbiaceae	Mercurialis	Euphorbiaceae	Mercurialis_annua	widespread	Not endemic	shrub	wind	abiotic	wind;insects	biotic	asexual dioecious	Not threatened	UN		27	Multialelicos (codominantes)	Allozymes	3	8	0.063
656	170	Sexual systems and population genetic structure in an annual plant:Testing the metapopulation model	AMERICAN NATURALIST	2006	Obbard, Harris, and Pannell, 2006	Tracheophyta	Magnoliopsida	Malpighiales	Euphorbiaceae	Mercurialis	Euphorbiaceae	Mercurialis_annua	widespread	Not endemic	shrub	wind	abiotic	wind;insects	biotic	asexual dioecious	Not threatened	UN		10	Multialelicos (codominantes)	Allozymes	3	8	0.116
657	170	Sexual systems and population genetic structure in an annual plant:Testing the metapopulation model	AMERICAN NATURALIST	2006	Obbard, Harris, and Pannell, 2006	Tracheophyta	Magnoliopsida	Malpighiales	Euphorbiaceae	Mercurialis	Euphorbiaceae	Mercurialis_annua	widespread	Not endemic	shrub	wind	abiotic	wind;insects	biotic	asexual dioecious	Not threatened	UN		7	Multialelicos (codominantes)	Allozymes	3	8	0.149
660	173	Spatial genetic structure in {Milicia} excelsa ({Moraceae}) indicates extensive gene dispersal in a low-density wind-pollinated tropical tree	Molecular Ecology	2009	Bizoux et al., 2009	Tracheophyta	Magnoliopsida	Rosales	Moraceae	Milicia	Moraceae	Milicia_excelsa	widespread	Not endemic	tree	wind	abiotic	animals	biotic	dioecious	Not threatened	NT		104	Multialelicos (codominantes)	SSR	4	8	0.553
661	173	Spatial genetic structure in {Milicia} excelsa ({Moraceae}) indicates extensive gene dispersal in a low-density wind-pollinated tropical tree	Molecular Ecology	2009	Bizoux et al., 2009	Tracheophyta	Magnoliopsida	Rosales	Moraceae	Milicia	Moraceae	Milicia_excelsa	widespread	Not endemic	tree	wind	abiotic	animals	biotic	dioecious	Not threatened	NT		54	Multialelicos (codominantes)	SSR	4	8	0.531
662	173	Spatial genetic structure in {Milicia} excelsa ({Moraceae}) indicates extensive gene dispersal in a low-density wind-pollinated tropical tree	Molecular Ecology	2009	Bizoux et al., 2009	Tracheophyta	Magnoliopsida	Rosales	Moraceae	Milicia	Moraceae	Milicia_excelsa	widespread	Not endemic	tree	wind	abiotic	animals	biotic	dioecious	Not threatened	NT		51	Multialelicos (codominantes)	SSR	4	8	0.545
663	173	Spatial genetic structure in {Milicia} excelsa ({Moraceae}) indicates extensive gene dispersal in a low-density wind-pollinated tropical tree	Molecular Ecology	2009	Bizoux et al., 2009	Tracheophyta	Magnoliopsida	Rosales	Moraceae	Milicia	Moraceae	Milicia_excelsa	widespread	Not endemic	tree	wind	abiotic	animals	biotic	dioecious	Not threatened	NT		78	Multialelicos (codominantes)	SSR	4	8	0.561
667	177	Stable persistence of relict populations involved evolutionary shifts ofreproductive characters in the genus <i>Tanakaea</i> (Saxifragaceae)	JOURNAL OF SYSTEMATICS AND EVOLUTION	2022	Takahashi et al., 2022	Tracheophyta	Magnoliopsida	Saxifragales	Saxifragaceae	Tanakaea	Saxifragaceae	Tanakaea_radicans	restricted	endemic	non_woody					asexual dioecious	Not threatened	UN		23	Bialelicos (codominantes)	SNP	2	1044	0.209
668	177	Stable persistence of relict populations involved evolutionary shifts ofreproductive characters in the genus <i>Tanakaea</i> (Saxifragaceae)	JOURNAL OF SYSTEMATICS AND EVOLUTION	2022	Takahashi et al., 2022	Tracheophyta	Magnoliopsida	Saxifragales	Saxifragaceae	Tanakaea	Saxifragaceae	Tanakaea_radicans	restricted	endemic	non_woody					asexual dioecious	Not threatened	UN		24	Bialelicos (codominantes)	SNP	2	889	0.234
671	180	The genetic consequences of evolving two sexes:: the genetic structureof distylous and dioecious species of <i>Erythroxylum</i>	EVOLUTIONARY ECOLOGY RESEARCH	2008	Abarca et al., 2008	Tracheophyta	Magnoliopsida	Malpighiales	Erythroxylaceae	Erythroxylum	Erythroxylaceae	Erythroxylum_rotundifolium	widespread	Not endemic	tree	insects	biotic	animals	biotic	dioecious	Not threatened	LC		20	Bialelicos (dominantes)	ISSR	5	119	0.22
672	180	The genetic consequences of evolving two sexes:: the genetic structureof distylous and dioecious species of <i>Erythroxylum</i>	EVOLUTIONARY ECOLOGY RESEARCH	2008	Abarca et al., 2008	Tracheophyta	Magnoliopsida	Malpighiales	Erythroxylaceae	Erythroxylum	Erythroxylaceae	Erythroxylum_rotundifolium	widespread	Not endemic	tree	insects	biotic	animals	biotic	dioecious	Not threatened	LC		18	Bialelicos (dominantes)	ISSR	5	119	0.21
673	180	The genetic consequences of evolving two sexes:: the genetic structureof distylous and dioecious species of <i>Erythroxylum</i>	EVOLUTIONARY ECOLOGY RESEARCH	2008	Abarca et al., 2008	Tracheophyta	Magnoliopsida	Malpighiales	Erythroxylaceae	Erythroxylum	Erythroxylaceae	Erythroxylum_rotundifolium	widespread	Not endemic	tree	insects	biotic	animals	biotic	dioecious	Not threatened	LC		20	Bialelicos (dominantes)	ISSR	5	119	0.2
674	180	The genetic consequences of evolving two sexes:: the genetic structureof distylous and dioecious species of <i>Erythroxylum</i>	EVOLUTIONARY ECOLOGY RESEARCH	2008	Abarca et al., 2008	Tracheophyta	Magnoliopsida	Malpighiales	Erythroxylaceae	Erythroxylum	Erythroxylaceae	Erythroxylum_rotundifolium	widespread	Not endemic	tree	insects	biotic	animals	biotic	dioecious	Not threatened	LC		20	Bialelicos (dominantes)	ISSR	5	119	0.21
675	180	The genetic consequences of evolving two sexes:: the genetic structureof distylous and dioecious species of <i>Erythroxylum</i>	EVOLUTIONARY ECOLOGY RESEARCH	2008	Abarca et al., 2008	Tracheophyta	Magnoliopsida	Malpighiales	Erythroxylaceae	Erythroxylum	Erythroxylaceae	Erythroxylum_rotundifolium	widespread	Not endemic	tree	insects	biotic	animals	biotic	dioecious	Not threatened	LC		21	Bialelicos (dominantes)	ISSR	5	119	0.24
679	184	The Structure of Morphological and Genetic Diversity in Natural Populations of Carica papaya (Caricaceae) in Costa Rica	BIOTROPICA	2012	Brown et al., 2012	Tracheophyta	Magnoliopsida	Brassicales	Caricaceae	Carica	Caricaceae	Carica_papaya	restricted	Not endemic	tree	insects	biotic	birds; animals	biotic	dioecious	Not threatened	DD		23	Multialelicos (codominantes)	SSR	10	20	0.6
680	184	The Structure of Morphological and Genetic Diversity in Natural Populations of Carica papaya (Caricaceae) in Costa Rica	BIOTROPICA	2012	Brown et al., 2012	Tracheophyta	Magnoliopsida	Brassicales	Caricaceae	Carica	Caricaceae	Carica_papaya	restricted	Not endemic	tree	insects	biotic	birds; animals	biotic	dioecious	Not threatened	DD		11	Multialelicos (codominantes)	SSR	10	20	0.6
681	184	The Structure of Morphological and Genetic Diversity in Natural Populations of Carica papaya (Caricaceae) in Costa Rica	BIOTROPICA	2012	Brown et al., 2012	Tracheophyta	Magnoliopsida	Brassicales	Caricaceae	Carica	Caricaceae	Carica_papaya	restricted	Not endemic	tree	insects	biotic	birds; animals	biotic	dioecious	Not threatened	DD		3	Multialelicos (codominantes)	SSR	10	20	0.51
682	184	The Structure of Morphological and Genetic Diversity in Natural Populations of Carica papaya (Caricaceae) in Costa Rica	BIOTROPICA	2012	Brown et al., 2012	Tracheophyta	Magnoliopsida	Brassicales	Caricaceae	Carica	Caricaceae	Carica_papaya	restricted	Not endemic	tree	insects	biotic	birds; animals	biotic	dioecious	Not threatened	DD		23	Multialelicos (codominantes)	SSR	10	20	0.57
683	184	The Structure of Morphological and Genetic Diversity in Natural Populations of Carica papaya (Caricaceae) in Costa Rica	BIOTROPICA	2012	Brown et al., 2012	Tracheophyta	Magnoliopsida	Brassicales	Caricaceae	Carica	Caricaceae	Carica_papaya	restricted	Not endemic	tree	insects	biotic	birds; animals	biotic	dioecious	Not threatened	DD		15	Multialelicos (codominantes)	SSR	10	20	0.6
684	184	The Structure of Morphological and Genetic Diversity in Natural Populations of Carica papaya (Caricaceae) in Costa Rica	BIOTROPICA	2012	Brown et al., 2012	Tracheophyta	Magnoliopsida	Brassicales	Caricaceae	Carica	Caricaceae	Carica_papaya	restricted	Not endemic	tree	insects	biotic	birds; animals	biotic	dioecious	Not threatened	DD		23	Multialelicos (codominantes)	SSR	10	20	0.52
685	184	The Structure of Morphological and Genetic Diversity in Natural Populations of Carica papaya (Caricaceae) in Costa Rica	BIOTROPICA	2012	Brown et al., 2012	Tracheophyta	Magnoliopsida	Brassicales	Caricaceae	Carica	Caricaceae	Carica_papaya	restricted	Not endemic	tree	insects	biotic	birds; animals	biotic	dioecious	Not threatened	DD		19	Multialelicos (codominantes)	SSR	10	20	0.54
686	184	The Structure of Morphological and Genetic Diversity in Natural Populations of Carica papaya (Caricaceae) in Costa Rica	BIOTROPICA	2012	Brown et al., 2012	Tracheophyta	Magnoliopsida	Brassicales	Caricaceae	Carica	Caricaceae	Carica_papaya	restricted	Not endemic	tree	insects	biotic	birds; animals	biotic	dioecious	Not threatened	DD		22	Multialelicos (codominantes)	SSR	10	20	0.58
687	184	The Structure of Morphological and Genetic Diversity in Natural Populations of Carica papaya (Caricaceae) in Costa Rica	BIOTROPICA	2012	Brown et al., 2012	Tracheophyta	Magnoliopsida	Brassicales	Caricaceae	Carica	Caricaceae	Carica_papaya	restricted	Not endemic	tree	insects	biotic	birds; animals	biotic	dioecious	Not threatened	DD		12	Multialelicos (codominantes)	SSR	10	20	0.6
688	184	The Structure of Morphological and Genetic Diversity in Natural Populations of Carica papaya (Caricaceae) in Costa Rica	BIOTROPICA	2012	Brown et al., 2012	Tracheophyta	Magnoliopsida	Brassicales	Caricaceae	Carica	Caricaceae	Carica_papaya	restricted	Not endemic	tree	insects	biotic	birds; animals	biotic	dioecious	Not threatened	DD		13	Multialelicos (codominantes)	SSR	10	20	0.58
689	184	The Structure of Morphological and Genetic Diversity in Natural Populations of Carica papaya (Caricaceae) in Costa Rica	BIOTROPICA	2012	Brown et al., 2012	Tracheophyta	Magnoliopsida	Brassicales	Caricaceae	Carica	Caricaceae	Carica_papaya	restricted	Not endemic	tree	insects	biotic	birds; animals	biotic	dioecious	Not threatened	DD		20	Multialelicos (codominantes)	SSR	10	20	0.64
691	186	Weak genetic divergence suggests extensive gene flow at the northeastern range limit of a dioecious {Ficus} species	Acta Oecologica	2018	Wang et al., 2018	Tracheophyta	Magnoliopsida	Rosales	Moraceae	Ficus	Moraceae	Ficus_sarmentosa_henryi	widespread	endemic	shrub	insects; wind	abiotic/biotic	animals	biotic	dioecious	Not threatened	UN		15	Multialelicos (codominantes)	SSR	11	7	0.534
692	186	Weak genetic divergence suggests extensive gene flow at the northeastern range limit of a dioecious {Ficus} species	Acta Oecologica	2018	Wang et al., 2018	Tracheophyta	Magnoliopsida	Rosales	Moraceae	Ficus	Moraceae	Ficus_sarmentosa_henryi	widespread	endemic	shrub	insects; wind	abiotic/biotic	animals	biotic	dioecious	Not threatened	UN		29	Multialelicos (codominantes)	SSR	11	7	0.623
693	186	Weak genetic divergence suggests extensive gene flow at the northeastern range limit of a dioecious {Ficus} species	Acta Oecologica	2018	Wang et al., 2018	Tracheophyta	Magnoliopsida	Rosales	Moraceae	Ficus	Moraceae	Ficus_sarmentosa_henryi	widespread	endemic	shrub	insects; wind	abiotic/biotic	animals	biotic	dioecious	Not threatened	UN		20	Multialelicos (codominantes)	SSR	11	7	0.634
694	186	Weak genetic divergence suggests extensive gene flow at the northeastern range limit of a dioecious {Ficus} species	Acta Oecologica	2018	Wang et al., 2018	Tracheophyta	Magnoliopsida	Rosales	Moraceae	Ficus	Moraceae	Ficus_sarmentosa_henryi	widespread	endemic	shrub	insects; wind	abiotic/biotic	animals	biotic	dioecious	Not threatened	UN		28	Multialelicos (codominantes)	SSR	11	7	0.629
695	186	Weak genetic divergence suggests extensive gene flow at the northeastern range limit of a dioecious {Ficus} species	Acta Oecologica	2018	Wang et al., 2018	Tracheophyta	Magnoliopsida	Rosales	Moraceae	Ficus	Moraceae	Ficus_sarmentosa_henryi	widespread	endemic	shrub	insects; wind	abiotic/biotic	animals	biotic	dioecious	Not threatened	UN		9	Multialelicos (codominantes)	SSR	11	7	0.599
696	186	Weak genetic divergence suggests extensive gene flow at the northeastern range limit of a dioecious {Ficus} species	Acta Oecologica	2018	Wang et al., 2018	Tracheophyta	Magnoliopsida	Rosales	Moraceae	Ficus	Moraceae	Ficus_sarmentosa_henryi	widespread	endemic	shrub	insects; wind	abiotic/biotic	animals	biotic	dioecious	Not threatened	UN		20	Multialelicos (codominantes)	SSR	11	7	0.653
697	186	Weak genetic divergence suggests extensive gene flow at the northeastern range limit of a dioecious {Ficus} species	Acta Oecologica	2018	Wang et al., 2018	Tracheophyta	Magnoliopsida	Rosales	Moraceae	Ficus	Moraceae	Ficus_sarmentosa_henryi	widespread	endemic	shrub	insects; wind	abiotic/biotic	animals	biotic	dioecious	Not threatened	UN		10	Multialelicos (codominantes)	SSR	11	7	0.716
698	186	Weak genetic divergence suggests extensive gene flow at the northeastern range limit of a dioecious {Ficus} species	Acta Oecologica	2018	Wang et al., 2018	Tracheophyta	Magnoliopsida	Rosales	Moraceae	Ficus	Moraceae	Ficus_sarmentosa_henryi	widespread	endemic	shrub	insects; wind	abiotic/biotic	animals	biotic	dioecious	Not threatened	UN		29	Multialelicos (codominantes)	SSR	11	7	0.634
699	186	Weak genetic divergence suggests extensive gene flow at the northeastern range limit of a dioecious {Ficus} species	Acta Oecologica	2018	Wang et al., 2018	Tracheophyta	Magnoliopsida	Rosales	Moraceae	Ficus	Moraceae	Ficus_sarmentosa_henryi	widespread	endemic	shrub	insects; wind	abiotic/biotic	animals	biotic	dioecious	Not threatened	UN		11	Multialelicos (codominantes)	SSR	11	7	0.549
700	186	Weak genetic divergence suggests extensive gene flow at the northeastern range limit of a dioecious {Ficus} species	Acta Oecologica	2018	Wang et al., 2018	Tracheophyta	Magnoliopsida	Rosales	Moraceae	Ficus	Moraceae	Ficus_sarmentosa_henryi	widespread	endemic	shrub	insects; wind	abiotic/biotic	animals	biotic	dioecious	Not threatened	UN		25	Multialelicos (codominantes)	SSR	11	7	0.6
701	186	Weak genetic divergence suggests extensive gene flow at the northeastern range limit of a dioecious {Ficus} species	Acta Oecologica	2018	Wang et al., 2018	Tracheophyta	Magnoliopsida	Rosales	Moraceae	Ficus	Moraceae	Ficus_sarmentosa_henryi	widespread	endemic	shrub	insects; wind	abiotic/biotic	animals	biotic	dioecious	Not threatened	UN		29	Multialelicos (codominantes)	SSR	11	7	0.64
705	190	On the Precipice of Extinction: Genetic Data in the ConservationManagement of In Situ and Ex Situ Collections of the CriticallyEndangered Muehlenbeckia tuggeranong (Tuggeranong Lignum)	PLANTS-BASEL	2025	Walcott et al. 2025	Tracheophyta	Magnoliopsida	Caryophyllales	Polygonaceae	Muehlenbeckia	Polygonaceae	Muehlenbeckia_tuggeranong	restricted	endemic	shrub	insects	biotic	birds; reptiles	biotic	asexual dioecious	Threatened	EN	7	7	Bialelicos (codominantes)	SNP	1	1128	0.051
706	191	Prickly Problems: Cylindropuntia's Low Genetic Diversity Despite Inbreeding Avoidance		2025	Ramadoss, Steele, and Flores-Renteria 2025	Tracheophyta	Magnoliopsida	Caryophyllales	Cactaceae	Cylindropuntia	Cactaceae	Cylindropuntia_wolfii	restricted	Not endemic	shrub	insects	biotic	mammals	biotic	asexual dioecious	Not threatened	LC		124	Bialelicos (codominantes)	SNP	1	10839	0.036
707	192	Striking variation of pollinator attracting scent within a highly specialized pollination system	Journal of Ecology	2025	De Cauwer et al. 2025	Tracheophyta	Liliopsida	Arecales	Arecaceae	Chamaerops	Arecaceae	Chamaerops_humilis	widespread	Not endemic	tree	insects	biotic	mammals	biotic	asexual dioecious	Not threatened	LC		50	Multialelicos (codominantes)	SSR	8	13	0.4254
708	192	Striking variation of pollinator attracting scent within a highly specialized pollination system	Journal of Ecology	2025	De Cauwer et al. 2025	Tracheophyta	Liliopsida	Arecales	Arecaceae	Chamaerops	Arecaceae	Chamaerops_humilis	widespread	Not endemic	tree	insects	biotic	mammals	biotic	asexual dioecious	Not threatened	LC		50	Multialelicos (codominantes)	SSR	8	13	0.4589
709	192	Striking variation of pollinator attracting scent within a highly specialized pollination system	Journal of Ecology	2025	De Cauwer et al. 2025	Tracheophyta	Liliopsida	Arecales	Arecaceae	Chamaerops	Arecaceae	Chamaerops_humilis	widespread	Not endemic	tree	insects	biotic	mammals	biotic	asexual dioecious	Not threatened	LC		39	Multialelicos (codominantes)	SSR	8	13	0.4053
710	192	Striking variation of pollinator attracting scent within a highly specialized pollination system	Journal of Ecology	2025	De Cauwer et al. 2025	Tracheophyta	Liliopsida	Arecales	Arecaceae	Chamaerops	Arecaceae	Chamaerops_humilis	widespread	Not endemic	tree	insects	biotic	mammals	biotic	asexual dioecious	Not threatened	LC		64	Multialelicos (codominantes)	SSR	8	13	0.3988
711	192	Striking variation of pollinator attracting scent within a highly specialized pollination system	Journal of Ecology	2025	De Cauwer et al. 2025	Tracheophyta	Liliopsida	Arecales	Arecaceae	Chamaerops	Arecaceae	Chamaerops_humilis	widespread	Not endemic	tree	insects	biotic	mammals	biotic	asexual dioecious	Not threatened	LC		40	Multialelicos (codominantes)	SSR	8	13	0.4607
712	192	Striking variation of pollinator attracting scent within a highly specialized pollination system	Journal of Ecology	2025	De Cauwer et al. 2025	Tracheophyta	Liliopsida	Arecales	Arecaceae	Chamaerops	Arecaceae	Chamaerops_humilis	widespread	Not endemic	tree	insects	biotic	mammals	biotic	asexual dioecious	Not threatened	LC		44	Multialelicos (codominantes)	SSR	8	13	0.4269
713	192	Striking variation of pollinator attracting scent within a highly specialized pollination system	Journal of Ecology	2025	De Cauwer et al. 2025	Tracheophyta	Liliopsida	Arecales	Arecaceae	Chamaerops	Arecaceae	Chamaerops_humilis	widespread	Not endemic	tree	insects	biotic	mammals	biotic	asexual dioecious	Not threatened	LC		50	Multialelicos (codominantes)	SSR	8	13	0.4177
714	192	Striking variation of pollinator attracting scent within a highly specialized pollination system	Journal of Ecology	2025	De Cauwer et al. 2025	Tracheophyta	Liliopsida	Arecales	Arecaceae	Chamaerops	Arecaceae	Chamaerops_humilis	widespread	Not endemic	tree	insects	biotic	mammals	biotic	asexual dioecious	Not threatened	LC		40	Multialelicos (codominantes)	SSR	8	13	0.4195

## Sheet: data_traits
species	genus	family	order	class	distribution	endemism	growth_form	pol_agent	pol_mode	disp_agent	disp_mode	rep_mode	threat_stat	cons_stat
Aciphylla_glaucescens	Aciphylla	Apiaceae	Apiales	Magnoliopsida	widespread	endemic	non_woody	insects; wind	mixed	wind	abiotic	dioecious	no	UN
Aechmea_mariae-reginae	Aechmea	Bromeliaceae	Poales	Liliopsida	restricted	none	non_woody	animals	biotic	birds	biotic	asexual dioecious	no	UN
Antennaria_dioica	Antennaria	Asteraceae	Asterales	Magnoliopsida	widespread	none	non_woody	insects	biotic	wind	abiotic	asexual dioecious	no	UN
Asparagus_acutifolius	Asparagus	Asparagaceae	Asparagales	Liliopsida	widespread	none	shrub	insects	biotic	animals	biotic	dioecious	no	LC
Astronium_fraxinifolium	Astronium	Anacardiaceae	Sapindales	Magnoliopsida	widespread	none	tree	insects	biotic	wind	abiotic	dioecious	no	LC
Brosimum_alicastrum	Brosimum	Moraceae	Rosales	Magnoliopsida	widespread	none	tree	wind	abiotic	birds; animals	biotic	dioecious	no	LC
Cabralea_canjerana_canjerana	Cabralea	Meliaceae	Sapindales	Magnoliopsida	widespread	none	tree	insects	biotic	birds	biotic	dioecious	no	LC
Carex_scirpoidea_convoluta	Carex	Cyperaceae	Poales	Liliopsida	restricted	endemic	non_woody	wind	mixed	birds;water	mixed	asexual dioecious	yes	VU
Carex_scirpoidea_scirpoidea	Carex	Cyperaceae	Poales	Liliopsida	widespread	none	non_woody	wind	mixed	birds	biotic	asexual dioecious	no	UN
Carica_papaya	Carica	Caricaceae	Brassicales	Magnoliopsida	restricted	none	tree	insects	biotic	birds; animals	biotic	dioecious	no	DD
Cercidiphyllum_japonicum	Cercidiphyllum	Cercidiphyllaceae	Saxifragales	Magnoliopsida	widespread	none	tree	wind	abiotic	wind	abiotic	asexual dioecious	no	LC
Chamaedorea_alternans	Chamaedorea	Arecaceae	Arecales	Liliopsida	widespread	none	tree	wind	abiotic	gravity; animals	mixed	dioecious	no	LC
Chamaedorea_elatior	Chamaedorea	Arecaceae	Arecales	Liliopsida	widespread	none	non_woody	insects	biotic	birds	biotic	dioecious	no	LC
Chamaedorea_tepejilote	Chamaedorea	Arecaceae	Arecales	Liliopsida	widespread	none	tree	insects; wind	mixed	gravity; animals	mixed	dioecious	no	LC
Cymodocea_nodosa	Cymodocea	Cymodoceaceae	Alismatales	Liliopsida	widespread	none	non_woody	water	abiotic	water	abiotic	asexual dioecious	no	LC
Dioscorea_chouardii	Dioscorea	Dioscoreaceae	Dioscoreales	Liliopsida	restricted	endemic	non_woody	insects	biotic		abiotic	dioecious	yes	CR
Dioscorea_humilis_humilis	Dioscorea	Dioscoreaceae	Dioscoreales	Liliopsida	widespread	none	non_woody	insects	biotic	wind	abiotic	dioecious	no	UN
Dioscorea_humilis_polyanthes	Dioscorea	Dioscoreaceae	Dioscoreales	Liliopsida	restricted	endemic	non_woody	insects	biotic	wind	abiotic	dioecious	no	UN
Diospyros_lasiocalyx	Diospyros	Ebenaceae	Ericales	Magnoliopsida	widespread	none	tree	insects	biotic	animals	biotic	asexual dioecious	no	LC
Empetrum_nigrum_japonicum	Empetrum	Ericaceae	Ericales	Magnoliopsida	widespread	none	shrub	wind	abiotic	birds; animals	biotic	asexual dioecious	no	UN
Erythroxylum_rotundifolium	Erythroxylum	Erythroxylaceae	Malpighiales	Magnoliopsida	widespread	none	tree	insects	biotic	animals	biotic	dioecious	no	LC
Eurya_emarginata	Eurya	Pentaphylacaceae	Ericales	Magnoliopsida	widespread	none	shrub	insects	biotic	gravity	abiotic	dioecious	no	UN
Eurya_japonica	Eurya	Pentaphylacaceae	Ericales	Magnoliopsida	widespread	none	tree	wind	abiotic	gravity	abiotic	dioecious	no	UN
Ficus_heterostyla	Ficus	Moraceae	Rosales	Magnoliopsida	widespread	none	tree	insects	biotic	animals	biotic	dioecious	no	UN
Ficus_hispida	Ficus	Moraceae	Rosales	Magnoliopsida	widespread	none	tree	insects	biotic	animals	biotic	dioecious	no	LC
Ficus_sarmentosa_henryi	Ficus	Moraceae	Rosales	Magnoliopsida	widespread	endemic	shrub	insects; wind	mixed	animals	biotic	dioecious	no	UN
Fontainea_picrosperma	Fontainea	Euphorbiaceae	Malpighiales	Magnoliopsida	restricted	endemic	tree	insects	biotic	gravity;water;animals	mixed	dioecious	no	LC
Fontainea_rostrata	Fontainea	Euphorbiaceae	Malpighiales	Magnoliopsida	restricted	endemic	tree	insects	biotic	gravity;water	abiotic	dioecious	yes	VU
Freziera_atlantica	Freziera	Pentaphylacaceae	Ericales	Magnoliopsida	restricted	endemic	tree	insects	biotic	birds	biotic	dioecious	yes	CR
Galium_californicum_sierrae	Galium	Rubiaceae	Gentianales	Magnoliopsida	restricted	endemic	non_woody	insects	biotic			asexual dioecious	yes	EN
Hagenia_abyssinica	Hagenia	Rosaceae	Rosales	Magnoliopsida	restricted	endemic	tree	wind	abiotic	wind; water	abiotic	dioecious	no	LC
Hippophae_rhamnoides	Hippophae	Elaeagnaceae	Rosales	Magnoliopsida	widespread	none	shrub	wind	abiotic	birds; animals	biotic	asexual dioecious	no	LC
Hippophae_rhamnoides_rhamnoides	Hippophae	Elaeagnaceae	Rosales	Magnoliopsida	widespread	none	shrub	wind	abiotic	birds; animals	biotic	dioecious	no	UN
Hippophae_rhamnoides_sinensis	Hippophae	Elaeagnaceae	Rosales	Magnoliopsida	widespread	none	shrub	wind	abiotic	birds; animals	biotic	asexual dioecious	no	UN
Ilex_aquifolium	Ilex	Aquifoliaceae	Aquifoliales	Magnoliopsida	widespread	none	tree	insects	biotic	birds; animals	biotic	asexual dioecious	no	LC
Lindera_benzoin	Lindera	Lauraceae	Laurales	Magnoliopsida	widespread	none	shrub	insects	biotic	birds	biotic	dioecious	no	LC
Lindera_glauca	Lindera	Lauraceae	Laurales	Magnoliopsida	widespread	none	shrub	insects	biotic	birds	biotic	asexual dioecious	no	LC
Lindera_melissifolia	Lindera	Lauraceae	Laurales	Magnoliopsida	restricted	none	shrub	insects	biotic	birds	biotic	asexual dioecious	yes	EN
Lindera_obtusiloba	Lindera	Lauraceae	Laurales	Magnoliopsida	widespread	none	shrub	insects	biotic	birds	biotic	dioecious	no	UN
Lindera_praecox	Lindera	Lauraceae	Laurales	Magnoliopsida	widespread	endemic	shrub	insects	biotic	birds	biotic	dioecious	no	LC
Lindera_umbellata	Lindera	Lauraceae	Laurales	Magnoliopsida	widespread	endemic	shrub	insects	biotic	birds	biotic	dioecious	no	UN
Litsea_szemaois	Litsea	Lauraceae	Laurales	Magnoliopsida	restricted	endemic	tree	insects	biotic	gravity; animals	mixed	dioecious	yes	EN
Lodoicea_maldivica	Lodoicea	Arecaceae	Arecales	Liliopsida	restricted	endemic	tree	gravity	mixed	gravity	abiotic	dioecious	yes	EN
Magnolia_kwangsiensis	Magnolia	Magnoliaceae	Magnoliales	Magnoliopsida	restricted	none	tree	insects	biotic	gravity; animals	mixed	asexual dioecious	yes	EN
Mercurialis_annua	Mercurialis	Euphorbiaceae	Malpighiales	Magnoliopsida	widespread	none	shrub	wind	abiotic	wind;insects	mixed	asexual dioecious	no	UN
Milicia_excelsa	Milicia	Moraceae	Rosales	Magnoliopsida	widespread	none	tree	wind	abiotic	animals	biotic	dioecious	no	NT
Morella_faya	Morella	Myricaceae	Fagales	Magnoliopsida	widespread	none	tree	wind	abiotic	birds	biotic	dioecious	no	LC
Morella_rivas-martinezii	Morella	Myricaceae	Fagales	Magnoliopsida	restricted	endemic	tree	wind	abiotic	birds	biotic	dioecious	yes	CR
Populus_euphratica	Populus	Salicaceae	Malpighiales	Magnoliopsida	widespread	none	tree	wind	abiotic	wind	abiotic	asexual dioecious	no	LC
Rhus_copallina	Rhus	Anacardiaceae	Sapindales	Magnoliopsida	widespread	none	shrub	insects	biotic	wind	biotic	asexual dioecious	no	LC
Rhus_glabra	Rhus	Anacardiaceae	Sapindales	Magnoliopsida	widespread	none	shrub	insects	biotic	birds	biotic	asexual dioecious	no	LC
Rhus_michauxii	Rhus	Anacardiaceae	Sapindales	Magnoliopsida	restricted	endemic	shrub	insects	biotic	birds	biotic	asexual dioecious	no	UN
Rumex_aeroplaniformis	Rumex	Polygonaceae	Caryophyllales	Magnoliopsida	restricted	endemic	non_woody	wind	abiotic	wind	abiotic	dioecious	yes	CR
Salix_acmophylla	Salix	Salicaceae	Malpighiales	Magnoliopsida	widespread	none	tree	insects; wind	mixed	wind	abiotic	asexual dioecious	no	LC
Salix_alba	Salix	Salicaceae	Malpighiales	Magnoliopsida	widespread	none	tree	insects	biotic	wind; water	abiotic	asexual dioecious	no	LC
Salix_eriocephala	Salix	Salicaceae	Malpighiales	Magnoliopsida	widespread	none	shrub	insects	biotic	wind	abiotic	asexual dioecious	no	LC
Salix_viminalis	Salix	Salicaceae	Malpighiales	Magnoliopsida	widespread	none	shrub	insects; wind	mixed	animals	abiotic	asexual dioecious	no	LC
Silene_latifolia	Silene	Caryophyllaceae	Caryophyllales	Magnoliopsida	widespread	none	non_woody	insects	biotic	gravity	abiotic	dioecious	no	UN
Silene_otites	Silene	Caryophyllaceae	Caryophyllales	Magnoliopsida	widespread	none	non_woody	insects; wind	mixed	birds; animals	biotic	dioecious	yes	EN
Spondias_purpurea	Spondias	Anacardiaceae	Sapindales	Magnoliopsida	widespread	none	tree	insects	biotic	birds; animals	biotic	asexual dioecious	no	LC
Tanakaea_radicans	Tanakaea	Saxifragaceae	Saxifragales	Magnoliopsida	restricted	endemic	non_woody					asexual dioecious	no	UN
Thalassia_testudinum	Thalassia	Hydrocharitaceae	Alismatales	Liliopsida	widespread	none	non_woody	water;animals	mixed	wind; water	abiotic	asexual dioecious	no	LC
Uapaca_kirkiana	Uapaca	Phyllanthaceae	Malpighiales	Magnoliopsida	widespread	none	tree	insects	biotic	birds; animals	biotic	asexual dioecious	no	LC
Muehlenbeckia_tuggeranong	Muehlenbeckia	Polygonaceae	Caryophyllales	Magnoliopsida	restricted	endemic	shrub	insects	biotic	birds; reptiles	biotic	asexual dioecious	yes	EN
Cylindropuntia_wolfii	Cylindropuntia	Cactaceae	Caryophyllales	Magnoliopsida	restricted	none	shrub	insects	biotic	mammals	biotic	asexual dioecious	no	LC
Chamaerops_humilis	Chamaerops	Arecaceae	Arecales	Liliopsida	widespread	none	tree	insects	biotic	mammals	biotic	asexual dioecious	no	LC

## Sheet: legends
UID	Observation/population ID
ID	Study ID
title	Study title
journal	journal
year	year of publication
Reference	reference citation
author_fam	family atributed by the authors
species	species name
distribution	Species distribution range according with the papers authors - Widespread / restricted
endemism	Information about endemism provided by the study authors
growth_form	growth form - tree, shrub or non-woody - provided by the authors and searched in the TRY databases
pol_agent	pollination vectors - provided by the authors and searched in the TRY databases
pol_mode	mode of pollination - biotic and/or abiotic - provided by the authors and searched in the TRY databases
disp_agent	Seed dispersal vectors - provided by the authors and searched in the TRY databases
disp_mode	Seed dispersal mode - biotic and/or abiotic - provided by the authors and searched in the TRY databases
rep_mode	Mode of reproduction - sexual or asexual
threat_stat	Classification as threatened or not according with IUCN categories
cons_stat	IUCN or other red lists risk assessments
pop_size	Estimated population size - provided by the study authors
sample_size	Sample size
marker_type	Type of marker
marker	Name of the marker
Populations	number of sampled populations / locations
loci	number of loci
He	Expected heterozigosity
